# Supplementary material for: Solar-driven selective conversion of millimolar dissolved carbon to fuels with molecular flux generation
Source: Nat Commun. 2025 Feb 12;16:1558. doi: 10.1038/s41467-025-56106-3 (PMC11821833; doi:10.1038/s41467-025-56106-3)
Supplement: Supplementary file 6 — Source Data [file 41467_2025_56106_MOESM6_ESM.xlsx]

## Sheet: Figure 3
Figure 3a								Figure 3b						Figure 3c						Figure 3d
Flow velocity (m/s)	CO FE (%)	Error bar	H2 FE (%)	Error bar				Time (h)	W/O	0.77 m/s				Time (h)	W/O	0.77 m/s				Flow velocity (m/s)	Solar to fuel efficiency (%)	Solar to CO efficiency (%)
0	2.4	0.5	97.6	3				0	0	0				0	0	0				0	0.4	0.029
0.16	14.2	1.2	85.8	4.4				1.5	1.0944	2.26176				1.5	1.72672	5.64224				0.16	0.58	0.16
0.34	15	1.5	85	4.2				3	1.46905	3.01476				3	2.40194	10.1466				0.34	0.64	0.18
0.56	15.7	2	84.3	2.8				4.5	1.85306	3.51899				4.5	2.97974	14.0223				0.56	0.65	0.19
0.77	18	1.8	82	3.2																0.77	0.7	0.22

## Sheet: Figure 4
Figure 4e									Figure 4f						Figure 4g
Potential (V vs RHE)	BiVO4/NiFe(OH)x/CrOx	Potential (V vs RHE)	BiVO4	Potential (V vs RHE)	Dark				Time (min)	With CrOx	Without CrOx				Time (h)	Current density (mA/cm2)
0.04154	-0.28539	0.83772	0	0.05516	-0.23026				0	0	0				0	0.54
0.04259	-0.27803	0.83617	0	0.05613	-0.24086				6	0.16622	0.105				1	0.545
0.0436	-0.27276	0.00617	-0.05676	0.05689	-0.22046				36	1.91902	0.84				2	0.55
0.04453	-0.26705	0.00685	-0.05405	0.05801	-0.22295				66	3.8325	1.575				3	0.53
0.04549	-0.26278	0.00801	-0.0503	0.05892	-0.21914				96	5.6	2.875				4	0.546
0.0465	-0.257	0.00897	-0.04752	0.05992	-0.21359										5	0.545
0.04756	-0.25094	0.00992	-0.04535	0.06106	-0.21689										6	0.542
0.04856	-0.24535	0.01092	-0.04357	0.06194	-0.21639										7	0.556
0.04951	-0.24102	0.01199	-0.0421	0.06316	-0.20677										8	0.55
0.05047	-0.23772	0.01296	-0.04083	0.06388	-0.20867										9	0.547
0.05158	-0.2329	0.01396	-0.03974	0.06499	-0.21123										10	0.561
0.05258	-0.22775	0.01496	-0.03877	0.06595	-0.19632										11	0.546
0.05348	-0.22357	0.01594	-0.03788	0.06683	-0.19688										12	0.539
0.05452	-0.21905	0.01694	-0.03709	0.06786	-0.2038										13	0.54
0.05554	-0.21509	0.018	-0.03636	0.0689	-0.20126										14	0.545
0.05658	-0.21138	0.01894	-0.03569	0.07025	-0.18853										15	0.528
0.05753	-0.20781	0.01996	-0.03507	0.07091	-0.19546										16	0.521
0.05853	-0.204	0.02099	-0.03452	0.07195	-0.18624										17	0.519
0.05954	-0.19945	0.02199	-0.03397	0.07306	-0.18354										18	0.518
0.06056	-0.19645	0.02295	-0.03348	0.07393	-0.18739										19	0.517
0.06153	-0.19318	0.02396	-0.03299	0.07488	-0.18518										20	0.51
0.06254	-0.18932	0.02493	-0.03254	0.07588	-0.17926
0.06356	-0.18627	0.02602	-0.03212	0.077	-0.17954
0.06459	-0.18299	0.02698	-0.03172	0.07785	-0.18154
0.06563	-0.18002	0.02798	-0.03133	0.0788	-0.16384
0.06649	-0.17666	0.02896	-0.03093	0.08009	-0.18168
0.06748	-0.1734	0.03001	-0.03059	0.08101	-0.16771
0.06852	-0.17102	0.03092	-0.03024	0.08199	-0.17587
0.06951	-0.16838	0.032	-0.02992	0.08306	-0.16918
0.07056	-0.1656	0.03288	-0.02959	0.0842	-0.15797
0.07148	-0.16275	0.03402	-0.02929	0.08477	-0.17051
0.07248	-0.15957	0.03492	-0.02898	0.0858	-0.16154
0.07363	-0.15702	0.03599	-0.02869	0.08685	-0.16387
0.07456	-0.15385	0.03696	-0.0284	0.08801	-0.15848
0.07553	-0.15137	0.03799	-0.02812	0.08903	-0.16012
0.07658	-0.14876	0.03893	-0.02786	0.0899	-0.15336
0.07749	-0.14593	0.03991	-0.02758	0.09092	-0.16174
0.07842	-0.14416	0.04096	-0.02733	0.09224	-0.15081
0.07956	-0.14219	0.04202	-0.02709	0.09288	-0.16029
0.08055	-0.14044	0.04303	-0.02684	0.09396	-0.14861
0.08157	-0.13784	0.04389	-0.0266	0.0949	-0.14346
0.08251	-0.13488	0.04495	-0.02636	0.09603	-0.14924
0.08354	-0.13228	0.04594	-0.02613	0.09686	-0.15511
0.0846	-0.13011	0.04696	-0.0259	0.09814	-0.14436
0.08549	-0.12895	0.04801	-0.02568	0.09904	-0.14493
0.08651	-0.1269	0.04897	-0.02546	0.09998	-0.14294
0.08747	-0.12445	0.05002	-0.02527	0.10091	-0.14121
0.0886	-0.12229	0.05092	-0.02505	0.10195	-0.13848
0.08956	-0.11997	0.052	-0.02482	0.10303	-0.13955
0.09053	-0.11774	0.05297	-0.02462	0.10372	-0.13658
0.0915	-0.1155	0.05382	-0.0244	0.10475	-0.13518
0.09255	-0.11344	0.0549	-0.02421	0.10595	-0.13825
0.09358	-0.11144	0.05602	-0.02401	0.10701	-0.13184
0.09455	-0.10931	0.05705	-0.02384	0.10807	-0.13517
0.09547	-0.10784	0.05799	-0.02365	0.1092	-0.13062
0.09657	-0.10632	0.05898	-0.02347	0.10998	-0.13111
0.09748	-0.10444	0.06003	-0.02327	0.11092	-0.12962
0.09858	-0.10252	0.06102	-0.02309	0.11202	-0.13449
0.09956	-0.10043	0.06199	-0.0229	0.11313	-0.12952
0.10055	-0.09841	0.06296	-0.02271	0.11388	-0.12653
0.10153	-0.09716	0.06402	-0.02255	0.11492	-0.12429
0.10248	-0.09614	0.06498	-0.02237	0.11582	-0.12579
0.10349	-0.09449	0.06596	-0.0222	0.11692	-0.12104
0.10454	-0.09128	0.06698	-0.02203	0.11785	-0.12342
0.10554	-0.08913	0.06805	-0.02186	0.11903	-0.12208
0.10645	-0.08831	0.06894	-0.02169	0.11992	-0.1255
0.10752	-0.08776	0.06996	-0.02151	0.12118	-0.12128
0.10857	-0.08501	0.071	-0.02135	0.12195	-0.11594
0.10957	-0.08243	0.07192	-0.0212	0.12304	-0.119
0.11059	-0.08126	0.07293	-0.02105	0.12403	-0.12313
0.11158	-0.08074	0.07401	-0.02086	0.12498	-0.11335
0.1125	-0.08034	0.07496	-0.02071	0.126	-0.12015
0.11357	-0.07633	0.07596	-0.02056	0.12697	-0.11484
0.1145	-0.07662	0.07697	-0.0204	0.128	-0.10111
0.11557	-0.07485	0.07794	-0.02025	0.12912	-0.12335
0.11653	-0.0721	0.07893	-0.0201	0.13001	-0.11137
0.11744	-0.0707	0.0799	-0.01994	0.13103	-0.1089
0.11852	-0.06977	0.081	-0.01979	0.13187	-0.11124
0.11957	-0.06792	0.08187	-0.01964	0.1329	-0.10923
0.12059	-0.06576	0.08298	-0.0195	0.13404	-0.10776
0.1215	-0.06315	0.08395	-0.01934	0.13508	-0.11069
0.12246	-0.06271	0.08497	-0.01921	0.13615	-0.10634
0.12358	-0.06205	0.08601	-0.01907	0.13688	-0.1038
0.12453	-0.0593	0.08699	-0.0189	0.13789	-0.10855
0.12552	-0.05709	0.08802	-0.01876	0.13892	-0.10903
0.12648	-0.0561	0.08902	-0.01862	0.13996	-0.0962
0.1275	-0.05544	0.08995	-0.0185	0.14092	-0.10799
0.12848	-0.05425	0.09106	-0.01834	0.14199	-0.10636
0.1295	-0.05244	0.09192	-0.01821	0.14293	-0.10338
0.13049	-0.05166	0.09295	-0.01808	0.1439	-0.10063
0.13153	-0.0516	0.09402	-0.01794	0.14484	-0.09282
0.13251	-0.04941	0.095	-0.0178	0.14612	-0.101
0.13351	-0.04668	0.09594	-0.01768	0.14685	-0.09591
0.13447	-0.04555	0.09693	-0.01755	0.14799	-0.09862
0.13552	-0.04538	0.09803	-0.0174	0.1488	-0.09096
0.13718	-0.04308	0.09893	-0.01725	0.14988	-0.10343
0.13902	-0.0409	0.09993	-0.01713	0.15094	-0.09324
0.14001	-0.0379	0.10102	-0.017	0.15178	-0.09646
0.14097	-0.03585	0.10203	-0.01688	0.15294	-0.09442
0.14201	-0.03492	0.10294	-0.01675	0.1538	-0.09291
0.14303	-0.03438	0.10393	-0.01662	0.15483	-0.0894
0.14394	-0.03419	0.10491	-0.0165	0.15602	-0.09545
0.14495	-0.03338	0.10587	-0.01637	0.15719	-0.09284
0.14601	-0.03086	0.10702	-0.01625	0.15779	-0.08363
0.14698	-0.0289	0.10789	-0.01613	0.15891	-0.09429
0.14802	-0.02789	0.10895	-0.016	0.15995	-0.08869
0.14898	-0.02692	0.10994	-0.01589	0.1608	-0.07971
0.15005	-0.02588	0.11094	-0.01576	0.16194	-0.09483
0.15101	-0.02449	0.11197	-0.01565	0.16277	-0.0855
0.15197	-0.02303	0.11293	-0.01552	0.16401	-0.08362
0.153	-0.02187	0.11391	-0.0154	0.16484	-0.08713
0.15407	-0.02086	0.11492	-0.01527	0.16578	-0.07405
0.15503	-0.01878	0.11597	-0.01515	0.16709	-0.09281
0.15607	-0.01548	0.11703	-0.01504	0.1678	-0.0796
0.157	-0.01647	0.11798	-0.01493	0.16886	-0.08896
0.15807	-0.01366	0.11896	-0.01481	0.16993	-0.08327
0.15899	-0.01127	0.11996	-0.01468	0.17085	-0.0806
0.16003	-0.00953	0.12102	-0.01459	0.1719	-0.07598
0.16107	-0.01205	0.12192	-0.01446	0.17272	-0.08818
0.16199	-0.00985	0.12293	-0.01435	0.17384	-0.07571
0.16299	-0.00838	0.12397	-0.01423	0.1749	-0.07828
0.164	-0.00689	0.12493	-0.01412	0.17592	-0.078
0.16505	-0.00523	0.12591	-0.01401	0.17703	-0.07863
0.16607	-0.00336	0.1269	-0.01391	0.17787	-0.07489
0.16694	-0.00204	0.12798	-0.01379	0.17884	-0.07727
0.16795	-0.00152	0.12894	-0.01367	0.17972	-0.08266
0.16907	8.60177e-05	0.13	-0.01355	0.18078	-0.07104
0.1701	0.000736887	0.13097	-0.01346	0.18177	-0.07387
0.17098	0.00161	0.13192	-0.01335	0.18279	-0.07276
0.17201	0.00309	0.13292	-0.01325	0.18381	-0.07606
0.17311	0.00517	0.13388	-0.01313	0.18499	-0.07564
0.17405	0.00782	0.13488	-0.01302	0.18591	-0.07226
0.17506	0.00708	0.13602	-0.01293	0.18689	-0.06644
0.17599	0.00793	0.13689	-0.01282	0.1877	-0.07243
0.17703	0.01081	0.13791	-0.01273	0.18895	-0.07675
0.17798	0.0124	0.13895	-0.01263	0.1899	-0.05395
0.17899	0.01468	0.13997	-0.01253	0.19098	-0.0762
0.17994	0.01677	0.14086	-0.01242	0.19207	-0.07099
0.18102	0.01858	0.14195	-0.01232	0.19299	-0.07204
0.18208	0.01928	0.14292	-0.01221	0.194	-0.07056
0.18302	0.01942	0.14384	-0.01212	0.19492	-0.06231
0.18396	0.02011	0.14493	-0.01202	0.19571	-0.06713
0.18499	0.02108	0.14594	-0.01191	0.1969	-0.06791
0.18601	0.02332	0.14693	-0.01181	0.19783	-0.06033
0.18693	0.02559	0.14783	-0.01174	0.19892	-0.07005
0.18801	0.02666	0.14893	-0.01162	0.19995	-0.05698
0.18901	0.02936	0.14994	-0.01152	0.20085	-0.06584
0.19002	0.03175	0.15101	-0.01141	0.20178	-0.06343
0.19098	0.0339	0.15196	-0.01133	0.20297	-0.05979
0.19197	0.03523	0.15296	-0.01122	0.20403	-0.06205
0.19304	0.03367	0.15396	-0.01113	0.20489	-0.06267
0.19398	0.03578	0.15488	-0.01105	0.20592	-0.05154
0.19492	0.03666	0.15591	-0.01096	0.20695	-0.06699
0.19594	0.03723	0.15687	-0.01085	0.20795	-0.05879
0.19701	0.03875	0.15791	-0.01078	0.20884	-0.06125
0.19805	0.04112	0.15889	-0.01068	0.21013	-0.05994
0.19895	0.04272	0.15995	-0.01059	0.21082	-0.0546
0.20004	0.04381	0.16089	-0.01048	0.21181	-0.05983
0.20106	0.04521	0.16195	-0.01038	0.21268	-0.05184
0.202	0.0479	0.16298	-0.01031	0.21388	-0.0588
0.20306	0.05046	0.16392	-0.01022	0.2149	-0.05282
0.20399	0.05206	0.16491	-0.01015	0.21579	-0.06206
0.20504	0.05326	0.16589	-0.01004	0.21696	-0.0456
0.20603	0.05587	0.16693	-0.00997	0.21765	-0.06192
0.20697	0.05525	0.16792	-0.00988	0.21886	-0.04723
0.20803	0.05555	0.16896	-0.00978	0.21994	-0.05461
0.20908	0.06044	0.1699	-0.0097	0.22101	-0.04686
0.21003	0.06188	0.17092	-0.0096	0.22201	-0.05743
0.21102	0.06287	0.17194	-0.00953	0.22277	-0.0529
0.21208	0.06398	0.17293	-0.00945	0.22383	-0.05423
0.21302	0.06589	0.17395	-0.00936	0.22472	-0.04516
0.21401	0.06703	0.17492	-0.00929	0.22575	-0.05204
0.21501	0.06925	0.17601	-0.0092	0.22672	-0.05
0.21604	0.07	0.17686	-0.0091	0.22773	-0.05273
0.21705	0.06995	0.17794	-0.00903	0.22878	-0.04891
0.218	0.07302	0.17887	-0.00896	0.22969	-0.04712
0.21899	0.07614	0.17992	-0.00887	0.23077	-0.05162
0.22	0.07739	0.18089	-0.00879	0.23189	-0.04586
0.22107	0.07868	0.18195	-0.00871	0.23285	-0.0456
0.22193	0.07995	0.18287	-0.00864	0.23387	-0.04536
0.223	0.08309	0.18402	-0.00855	0.23471	-0.04869
0.22406	0.08787	0.18488	-0.00846	0.23692	-0.04157
0.225	0.08496	0.18588	-0.0084	0.23824	-0.03974
0.22596	0.08605	0.18682	-0.0083	0.23928	-0.04457
0.22695	0.08752	0.18789	-0.00825	0.24035	-0.0472
0.22808	0.0896	0.18882	-0.00817	0.2413	-0.04073
0.22894	0.08977	0.1899	-0.00809	0.24248	-0.04583
0.22998	0.0931	0.19083	-0.00802	0.24336	-0.04372
0.23099	0.09657	0.1919	-0.00795	0.24435	-0.03488
0.23197	0.0979	0.19287	-0.00788	0.24542	-0.04423
0.23452	0.1023	0.19382	-0.0078	0.24631	-0.03824
0.23544	0.10326	0.19489	-0.00771	0.2474	-0.04098
0.23648	0.1035	0.1959	-0.00765	0.24839	-0.03716
0.23753	0.1031	0.19691	-0.00758	0.24937	-0.04305
0.23845	0.10459	0.19794	-0.00749	0.25046	-0.03911
0.23944	0.10923	0.19882	-0.00743	0.25143	-0.03807
0.24049	0.11312	0.19995	-0.00737	0.25254	-0.03999
0.24148	0.11479	0.20095	-0.0073	0.25336	-0.03394
0.24244	0.11547	0.2019	-0.00722	0.25443	-0.0379
0.24347	0.11788	0.20289	-0.00715	0.25535	-0.03422
0.24452	0.1195	0.20389	-0.0071	0.25643	-0.03772
0.24541	0.12027	0.20494	-0.00701	0.25754	-0.03576
0.24647	0.12109	0.20591	-0.00695	0.25829	-0.03453
0.24744	0.12204	0.20694	-0.00688	0.25933	-0.03849
0.24838	0.12297	0.20791	-0.00683	0.26045	-0.03509
0.24949	0.12563	0.20895	-0.00674	0.2615	-0.03076
0.25041	0.12953	0.20989	-0.00667	0.2624	-0.03967
0.25152	0.12773	0.21086	-0.00661	0.26336	-0.03105
0.25255	0.12714	0.212	-0.00656	0.26458	-0.02677
0.25347	0.13074	0.21285	-0.00648	0.26539	-0.03422
0.25446	0.13359	0.21388	-0.00642	0.26633	-0.03332
0.25551	0.13383	0.21495	-0.00636	0.26753	-0.03134
0.25646	0.13546	0.21592	-0.0063	0.26845	-0.0286
0.25739	0.13834	0.21688	-0.00623	0.26942	-0.0288
0.25848	0.13981	0.21791	-0.00618	0.27048	-0.03445
0.2595	0.14098	0.21893	-0.0061	0.2716	-0.03136
0.2604	0.14155	0.21977	-0.00605	0.2724	-0.02486
0.26135	0.14172	0.22091	-0.00598	0.27323	-0.02701
0.26247	0.1452	0.22185	-0.00592	0.27437	-0.03207
0.26342	0.15009	0.22294	-0.00586	0.27539	-0.02992
0.26442	0.14972	0.22384	-0.00582	0.27631	-0.02482
0.26541	0.14931	0.22488	-0.00573	0.27729	-0.03448
0.2665	0.15141	0.22582	-0.0057	0.27831	-0.02192
0.26739	0.15313	0.22691	-0.00564	0.27927	-0.02443
0.26842	0.15192	0.22794	-0.00556	0.28032	-0.02678
0.26946	0.15137	0.22886	-0.00552	0.2814	-0.02405
0.2704	0.15372	0.22986	-0.00545	0.28243	-0.02099
0.27146	0.15496	0.23093	-0.00538	0.28352	-0.02888
0.27241	0.1566	0.23192	-0.00536	0.28428	-0.02203
0.27339	0.15889	0.23286	-0.00527	0.28549	-0.02515
0.2744	0.15745	0.23382	-0.00522	0.28639	-0.02505
0.2755	0.15823	0.23491	-0.00519	0.28756	-0.01971
0.27644	0.15874	0.23591	-0.00513	0.28839	-0.02464
0.27746	0.16007	0.23687	-0.00507	0.28937	-0.02136
0.27846	0.16137	0.23782	-0.00502	0.29029	-0.02095
0.27945	0.16234	0.23893	-0.00497	0.29134	-0.02348
0.28037	0.16215	0.2399	-0.00491	0.2923	-0.01911
0.28143	0.16285	0.24093	-0.00487	0.29338	-0.02534
0.28245	0.16503	0.24268	-0.00481	0.29429	-0.01752
0.28346	0.16543	0.24439	-0.00474	0.29549	-0.01844
0.28441	0.16525	0.24542	-0.00468	0.29639	-0.02305
0.28549	0.16604	0.24639	-0.00464	0.29746	-0.01958
0.2864	0.16761	0.24741	-0.00458	0.29825	-0.01466
0.28742	0.16725	0.24842	-0.00453	0.29939	-0.02063
0.28846	0.16524	0.24939	-0.00448	0.3002	-0.01349
0.28943	0.16418	0.25045	-0.00443	0.30141	-0.02028
0.29047	0.16571	0.25145	-0.00438	0.30262	-0.01974
0.29146	0.16649	0.25232	-0.00434	0.30355	-0.0185
0.29244	0.16675	0.25335	-0.00429	0.30444	-0.01328
0.29351	0.16847	0.25439	-0.00424	0.30533	-0.01568
0.29452	0.17001	0.25546	-0.0042	0.30642	-0.01423
0.29538	0.17075	0.25636	-0.00414	0.30746	-0.01645
0.29648	0.16848	0.25739	-0.00411	0.30853	-0.01439
0.29746	0.16737	0.25836	-0.00406	0.3095	-0.01203
0.29845	0.16964	0.25935	-0.00401	0.31045	-0.0199
0.29938	0.17049	0.26031	-0.00397	0.31137	-0.01088
0.30042	0.17006	0.26134	-0.00393	0.31241	-0.01347
0.30138	0.16755	0.26235	-0.00388	0.3135	-0.0103
0.30238	0.16713	0.26341	-0.00383	0.31446	-0.01155
0.3034	0.16957	0.26446	-0.00379	0.31558	-0.01589
0.30444	0.17019	0.26534	-0.00375	0.31641	-0.01014
0.30546	0.16916	0.26627	-0.0037	0.31702	-0.01043
0.30641	0.16896	0.26733	-0.00366	0.31813	-0.01487
0.30744	0.17077	0.26833	-0.00362	0.31945	-0.01013
0.30848	0.17059	0.26936	-0.00358	0.32019	-0.00948
0.30948	0.1698	0.27032	-0.00354	0.32153	-0.00788
0.31049	0.16947	0.27136	-0.00349	0.32232	-0.01198
0.31143	0.16883	0.27238	-0.00345	0.32346	-0.01087
0.31247	0.1691	0.27346	-0.00342	0.32399	-0.00828
0.31342	0.16993	0.27434	-0.00338	0.32541	-0.0049
0.31436	0.16884	0.27539	-0.00334	0.32624	-0.01312
0.31544	0.1705	0.27628	-0.0033	0.32731	-0.00974
0.3164	0.17091	0.27743	-0.00326	0.32846	-0.00792
0.31742	0.17049	0.27841	-0.00322	0.32932	-0.00427
0.3184	0.16927	0.27939	-0.00319	0.33045	-0.00916
0.31941	0.16871	0.28027	-0.00315	0.33123	-0.00617
0.3204	0.16714	0.2814	-0.0031	0.33209	-0.00386
0.32142	0.16589	0.28236	-0.00307	0.33341	-0.00693
0.32245	0.16523	0.28343	-0.00303	0.33445	-0.00741
0.32346	0.16421	0.28429	-0.003	0.33512	-0.00532
0.32444	0.16642	0.28534	-0.00296	0.33634	-0.00421
0.32538	0.16918	0.28643	-0.00293	0.33717	-0.00334
0.32645	0.16881	0.28744	-0.00289	0.33822	-0.0027
0.32751	0.16868	0.2884	-0.00284	0.33935	-0.00754
0.32847	0.16817	0.28936	-0.00282	0.3402	-0.00204
0.32946	0.16711	0.29034	-0.00278	0.34123	-0.00432
0.33039	0.16684	0.29128	-0.00275	0.34246	-0.00862
0.3315	0.16666	0.29229	-0.00272	0.34325	0.000293596
0.3324	0.16688	0.29335	-0.00269	0.3446	-0.0039
0.33343	0.1663	0.29431	-0.00265	0.34532	-0.00193
0.33445	0.16606	0.29534	-0.00262	0.34613	-0.00305
0.33538	0.16441	0.29639	-0.00259	0.34738	0.00162
0.33634	0.16317	0.29736	-0.00256	0.34829	-0.0011
0.33743	0.16358	0.29832	-0.00252	0.34926	-0.00113
0.33843	0.16584	0.29929	-0.00249	0.3503	0.00324
0.33938	0.16586	0.30038	-0.00246	0.35137	-0.0013
0.34042	0.16578	0.30138	-0.00243	0.35238	0.00184
0.3414	0.16424	0.30225	-0.0024	0.35324	0.000814042
0.3423	0.16608	0.30332	-0.00237	0.35438	-0.000411686
0.34337	0.16557	0.30428	-0.00233	0.3553	7.07977e-05
0.34437	0.16535	0.3053	-0.00231	0.35647	0.00279
0.34538	0.16555	0.30627	-0.00227	0.35737	0.00033461
0.34636	0.16663	0.30745	-0.00224	0.35833	0.00408
0.34739	0.16489	0.30833	-0.00223	0.35936	0.00413
0.3484	0.16352	0.3093	-0.00219	0.36041	0.00364
0.34934	0.16231	0.31033	-0.00217	0.36135	-0.000400636
0.35046	0.16478	0.31135	-0.00214	0.36248	0.00263
0.35142	0.16547	0.31235	-0.0021	0.3632	0.0033
0.35237	0.16309	0.31332	-0.00207	0.36433	0.00593
0.35342	0.16205	0.31423	-0.00205	0.36536	0.00468
0.35443	0.16247	0.31533	-0.00202	0.36618	0.0053
0.3554	0.16317	0.31636	-0.00199	0.3672	0.00428
0.35641	0.16457	0.31734	-0.00197	0.3683	0.00731
0.35735	0.16446	0.31832	-0.00194	0.3694	0.0033
0.35842	0.16314	0.31933	-0.00192	0.37032	0.00675
0.35942	0.1665	0.32039	-0.00188	0.3713	0.00913
0.36038	0.1661	0.3214	-0.00186	0.37227	0.00514
0.3614	0.16275	0.32237	-0.00184	0.37328	0.00662
0.36244	0.16242	0.32335	-0.00183	0.37438	0.00508
0.36338	0.16404	0.32429	-0.00179	0.37545	0.00721
0.36434	0.16446	0.32533	-0.00176	0.3764	0.00661
0.36544	0.16568	0.32634	-0.00173	0.3774	0.00772
0.36642	0.16351	0.32729	-0.00172	0.3784	0.00892
0.36733	0.16135	0.32838	-0.00169	0.37938	0.00792
0.36841	0.16343	0.32938	-0.00167	0.38027	0.0104
0.36948	0.16341	0.33038	-0.00164	0.38143	0.00906
0.37036	0.16263	0.33129	-0.00162	0.38225	0.00814
0.37139	0.16166	0.33239	-0.0016	0.38319	0.00877
0.3725	0.16165	0.33344	-0.00158	0.38433	0.01299
0.37341	0.16345	0.33435	-0.00156	0.3853	0.00782
0.37435	0.16461	0.33535	-0.00152	0.38621	0.01209
0.37551	0.16372	0.33636	-0.00151	0.3874	0.0114
0.37642	0.16327	0.33726	-0.00149	0.38837	0.01087
0.37734	0.16341	0.33827	-0.00147	0.38916	0.01255
0.37841	0.16502	0.33924	-0.00145	0.39027	0.00938
0.37934	0.16515	0.34032	-0.00142	0.39125	0.01449
0.38042	0.16274	0.34127	-0.0014	0.39206	0.01123
0.3813	0.16233	0.34225	-0.00138	0.3932	0.01131
0.38235	0.16277	0.3433	-0.00136	0.39433	0.01485
0.38341	0.16338	0.3444	-0.00135	0.39523	0.01087
0.38432	0.16248	0.34525	-0.00132	0.39639	0.01459
0.38537	0.16116	0.3462	-0.0013	0.39737	0.01695
0.38639	0.16145	0.34731	-0.00128	0.39838	0.01139
0.38741	0.16431	0.34841	-0.00126	0.39949	0.01774
0.38834	0.16293	0.34932	-0.00124	0.40034	0.01406
0.38942	0.16357	0.35037	-0.00122	0.40141	0.0179
0.39043	0.16519	0.3513	-0.0012	0.40222	0.01435
0.39138	0.16442	0.35233	-0.00119	0.40343	0.01445
0.39238	0.16422	0.35339	-0.00117	0.40429	0.01524
0.39333	0.16459	0.3543	-0.00115	0.40515	0.01213
0.39441	0.16423	0.35535	-0.00113	0.40655	0.01636
0.39543	0.16222	0.35633	-0.00111	0.40734	0.01866
0.39634	0.1634	0.35738	-0.0011	0.40843	0.01443
0.39737	0.16497	0.35832	-0.00108	0.4094	0.0168
0.39837	0.16169	0.3593	-0.00106	0.41035	0.01513
0.39938	0.16418	0.36025	-0.00104	0.41136	0.0198
0.40041	0.16593	0.36133	-0.00102	0.41222	0.01652
0.40135	0.16654	0.36231	-0.00101	0.41328	0.01698
0.40234	0.16135	0.36327	-0.000991844	0.41416	0.01813
0.4033	0.16218	0.3643	-0.000968778	0.41535	0.01924
0.40442	0.16341	0.3653	-0.000957961	0.41649	0.01701
0.40538	0.16391	0.3663	-0.000940827	0.41725	0.01845
0.40633	0.16391	0.36745	-0.00091753	0.41825	0.01898
0.40739	0.16509	0.36843	-0.000904826	0.41935	0.01651
0.40839	0.1641	0.36939	-0.000891317	0.42036	0.02274
0.40939	0.1641	0.37033	-0.000873012	0.42157	0.01919
0.4104	0.16462	0.37138	-0.000862698	0.42212	0.01892
0.41131	0.16538	0.3723	-0.000842416	0.42325	0.02212
0.41233	0.16606	0.37329	-0.000828128	0.4242	0.01889
0.4134	0.16476	0.3743	-0.000815448	0.42523	0.01912
0.41436	0.16182	0.37531	-0.000800335	0.42641	0.01913
0.41533	0.1641	0.37622	-0.000784208	0.4273	0.02079
0.41637	0.16389	0.37727	-0.000765897	0.42833	0.01789
0.41741	0.164	0.37833	-0.000752579	0.42934	0.02163
0.41841	0.16493	0.37926	-0.000742385	0.43014	0.01987
0.41934	0.16489	0.38028	-0.000729023	0.43145	0.02345
0.4204	0.16311	0.38133	-0.000711029	0.43205	0.02112
0.42133	0.16523	0.38233	-0.000697846	0.43293	0.01975
0.42231	0.16771	0.38325	-0.000684322	0.43441	0.02111
0.42336	0.16601	0.38436	-0.000666118	0.43538	0.02067
0.42429	0.16451	0.38531	-0.000654747	0.43645	0.02044
0.42537	0.16539	0.38634	-0.000635989	0.43743	0.02183
0.42643	0.16668	0.38725	-0.000633044	0.43855	0.02209
0.42737	0.16659	0.38837	-0.000626726	0.43929	0.02007
0.42833	0.16403	0.38927	-0.000610466	0.44033	0.02139
0.42939	0.16416	0.39026	-0.000592064	0.44132	0.02304
0.4304	0.16786	0.39127	-0.00058009	0.44235	0.02223
0.4313	0.16803	0.39229	-0.000569298	0.44334	0.02105
0.4323	0.16706	0.39328	-0.000557358	0.44428	0.02156
0.43336	0.16716	0.39432	-0.000538565	0.44526	0.02253
0.43439	0.1666	0.39522	-0.000533252	0.44648	0.0227
0.43534	0.16401	0.39625	-0.000525398	0.44735	0.02284
0.43637	0.16485	0.39725	-0.000501993	0.44821	0.02217
0.43736	0.168	0.39827	-0.000497515	0.44922	0.02118
0.43838	0.17109	0.39925	-0.000485254	0.45039	0.02142
0.4394	0.17227	0.40035	-0.000469678	0.45126	0.0239
0.4404	0.16959	0.40134	-0.000459368	0.4523	0.02377
0.44136	0.16948	0.4023	-0.000450471	0.45328	0.02103
0.44236	0.17136	0.40471	-0.00020846	0.45425	0.02423
0.4434	0.17173	0.4073	-9.31391e-05	0.45524	0.02443
0.44443	0.17176	0.40826	-0.000232766	0.45633	0.02341
0.44535	0.17214	0.40923	-0.000283845	0.45717	0.02031
0.44634	0.1732	0.41037	-0.000295852	0.45831	0.02298
0.44743	0.17263	0.41124	-0.000306484	0.45916	0.02295
0.44835	0.17344	0.41225	-0.000308487	0.46039	0.02279
0.44931	0.17218	0.41325	-0.000298937	0.46117	0.02154
0.45032	0.17372	0.41435	-0.000295372	0.46233	0.02532
0.45142	0.17094	0.41516	-0.000292087	0.4633	0.02007
0.45228	0.172	0.41796	-4.46827e-05	0.46439	0.02508
0.45332	0.17819	0.42025	4.37159e-05	0.46511	0.02351
0.45436	0.17968	0.42122	-9.83762e-05	0.46635	0.02451
0.45525	0.17501	0.42233	-0.000149451	0.46732	0.02251
0.45629	0.17595	0.42312	-0.000166447	0.46822	0.02186
0.45732	0.17947	0.42428	-0.000171631	0.46927	0.02415
0.45828	0.17921	0.42523	-0.00017263	0.47017	0.02425
0.4593	0.18131	0.42637	-0.000172727	0.47138	0.02323
0.46034	0.18323	0.42728	-0.000168038	0.47235	0.02284
0.46138	0.18252	0.42828	-0.000165509	0.47328	0.02454
0.46228	0.18198	0.4308	5.03369e-05	0.47439	0.02168
0.46333	0.18399	0.43329	0.000172839	0.47522	0.02426
0.46432	0.18711	0.43423	2.87798e-05	0.47635	0.02354
0.46536	0.18754	0.43519	-2.72418e-05	0.47741	0.02289
0.46631	0.18373	0.43631	-4.37563e-05	0.47816	0.02506
0.46732	0.18483	0.43723	-5.84417e-05	0.47904	0.02232
0.46834	0.1852	0.43823	-5.74009e-05	0.48034	0.02338
0.46933	0.18492	0.43927	-5.71247e-05	0.48116	0.02291
0.47035	0.18208	0.44031	-5.6128e-05	0.48242	0.02247
0.47132	0.18779	0.44134	-5.68331e-05	0.48341	0.02245
0.47234	0.1905	0.444	0.000164627	0.48443	0.02464
0.47331	0.19023	0.44634	0.000266485	0.48516	0.02253
0.47432	0.19219	0.44728	0.000128329	0.4865	0.02508
0.47536	0.19348	0.44824	6.87106e-05	0.4872	0.0243
0.47635	0.19607	0.4493	5.44907e-05	0.48809	0.02384
0.4773	0.19765	0.45036	4.2452e-05	0.48917	0.02411
0.47825	0.199	0.45118	3.85753e-05	0.49042	0.02349
0.47939	0.19818	0.4523	3.97942e-05	0.49136	0.02465
0.4803	0.19839	0.45322	4.80724e-05	0.49218	0.02227
0.48134	0.20333	0.4542	4.39216e-05	0.4932	0.02378
0.48233	0.20798	0.45664	-7.03414e-05	0.49418	0.02305
0.48334	0.20649	0.45919	-0.000135628	0.4953	0.02382
0.48429	0.20427	0.46016	-3.54044e-05	0.49614	0.02402
0.48531	0.20481	0.46132	1.32918e-05	0.49727	0.02537
0.48644	0.20591	0.46223	4.10147e-05	0.49822	0.02332
0.48735	0.20646	0.46322	4.6976e-05	0.49921	0.02409
0.4884	0.20699	0.46425	6.89661e-05	0.5004	0.02171
0.48938	0.20954	0.46522	7.21488e-05	0.50124	0.02388
0.4904	0.21241	0.46625	8.47246e-05	0.50219	0.02483
0.49138	0.21418	0.4672	9.30414e-05	0.50308	0.02427
0.49238	0.21569	0.46965	2.31151e-05	0.50437	0.02324
0.49335	0.21672	0.47226	-3.27827e-05	0.50524	0.02293
0.49433	0.21839	0.47331	4.52232e-05	0.50647	0.02479
0.49529	0.22116	0.47431	8.20429e-05	0.50717	0.02385
0.49635	0.22198	0.47525	0.000104793	0.50816	0.02193
0.49733	0.2213	0.47625	0.000117751	0.50921	0.02586
0.4983	0.22314	0.47726	0.000126945	0.51016	0.0231
0.4993	0.22868	0.47821	0.000145607	0.51121	0.02432
0.50038	0.23134	0.47933	0.000149035	0.51223	0.02503
0.50137	0.23288	0.48013	0.000157699	0.51308	0.02116
0.50231	0.2339	0.48276	0.000108954	0.51406	0.02504
0.50337	0.23355	0.48533	8.25593e-05	0.51537	0.02271
0.50434	0.23187	0.48633	0.000138151	0.51624	0.02479
0.50523	0.23366	0.4873	0.000163399	0.51735	0.02326
0.50632	0.24012	0.48827	0.000177811	0.51847	0.02511
0.50732	0.23883	0.48925	0.000189856	0.51946	0.02226
0.50834	0.23966	0.49026	0.000204799	0.5202	0.02408
0.50929	0.24448	0.49131	0.000210807	0.52134	0.0232
0.5104	0.2458	0.4922	0.000217765	0.52243	0.02503
0.51133	0.24765	0.49325	0.000221664	0.5233	0.0217
0.5123	0.25013	0.49576	0.000216864	0.52421	0.02444
0.51337	0.25199	0.49825	0.00018117	0.52531	0.02495
0.51434	0.25355	0.49923	0.000216733	0.52637	0.02364
0.5153	0.25618	0.5002	0.00023515	0.52718	0.02379
0.51622	0.25828	0.50123	0.000248034	0.52842	0.02377
0.51737	0.25979	0.50376	0.000243424	0.52937	0.02391
0.51832	0.26068	0.50615	0.000233039	0.53033	0.02385
0.51932	0.2639	0.50725	0.000262128	0.53121	0.02346
0.52031	0.26545	0.50817	0.000276979	0.53237	0.02365
0.52127	0.26635	0.5093	0.00028403	0.53329	0.02463
0.52238	0.26763	0.51165	0.000305156	0.53428	0.02361
0.52334	0.26726	0.51425	0.000306314	0.53525	0.02348
0.52428	0.26661	0.51517	0.000314376	0.53625	0.02437
0.52533	0.26891	0.51615	0.000313306	0.53743	0.02396
0.52637	0.27641	0.51721	0.000324968	0.53819	0.02334
0.52737	0.28092	0.51971	0.00033139	0.53937	0.0233
0.52831	0.28613	0.52223	0.000361781	0.54025	0.0238
0.5293	0.28102	0.52313	0.000357629	0.54116	0.0244
0.53041	0.28827	0.52419	0.000354832	0.54229	0.02394
0.53136	0.2898	0.5252	0.000368831	0.54341	0.02295
0.53235	0.28971	0.52633	0.00037032	0.5441	0.02426
0.53327	0.29112	0.52721	0.00038029	0.5453	0.02334
0.53428	0.28395	0.52818	0.000385495	0.5463	0.0234
0.53537	0.28985	0.52933	0.000389616	0.54711	0.02401
0.53637	0.28858	0.5302	0.000397916	0.5482	0.0251
0.53726	0.29992	0.5312	0.000401619	0.54921	0.02338
0.53826	0.29894	0.53517	0.000471881	0.5503	0.02301
0.53929	0.2964	0.53628	0.000438924	0.55118	0.02376
0.54028	0.30054	0.53719	0.000436752	0.55225	0.02537
0.54132	0.31115	0.53827	0.000437902	0.55322	0.02299
0.54235	0.31292	0.53918	0.000440002	0.55441	0.02355
0.54338	0.31292	0.54331	0.000533364	0.55534	0.02359
0.54429	0.31481	0.54429	0.000488294	0.55629	0.02547
0.54526	0.31716	0.54526	0.000477808	0.55731	0.02393
0.5463	0.31904	0.54617	0.00046697	0.55842	0.02353
0.54736	0.31992	0.54725	0.000476582	0.55926	0.02406
0.54831	0.32095	0.54816	0.000470572	0.56016	0.025
0.54929	0.3243	0.54915	0.000477357	0.56122	0.02333
0.55032	0.32992	0.55019	0.000477125	0.56218	0.02381
0.55133	0.33282	0.55123	0.00047961	0.56321	0.02434
0.55235	0.33533	0.5522	0.000481143	0.56414	0.02318
0.5534	0.33514	0.55326	0.000487382	0.56527	0.02505
0.55433	0.33736	0.55417	0.000489092	0.56632	0.02333
0.55533	0.342	0.55523	0.000496754	0.5674	0.02452
0.55631	0.34626	0.55623	0.000497957	0.56833	0.02468
0.55725	0.3435	0.55727	0.0005024	0.56914	0.02346
0.55833	0.34714	0.55819	0.000505727	0.57032	0.02449
0.55932	0.34927	0.55911	0.000510819	0.57139	0.02529
0.56029	0.35186	0.56021	0.000514988	0.5722	0.02293
0.56133	0.35405	0.56123	0.00051562	0.57349	0.02499
0.56235	0.35694	0.56231	0.000523262	0.57417	0.02343
0.5634	0.35752	0.56328	0.000525171	0.5751	0.02455
0.56428	0.36163	0.56424	0.000526973	0.57632	0.02327
0.56531	0.36606	0.56518	0.000532968	0.57744	0.02491
0.56634	0.36738	0.56631	0.00053584	0.57823	0.0241
0.56731	0.37272	0.56716	0.000531677	0.57936	0.0243
0.56828	0.36831	0.56819	0.0005403	0.58024	0.02465
0.56931	0.36984	0.56926	0.000546542	0.58129	0.02436
0.57033	0.37919	0.57032	0.000543524	0.5823	0.02435
0.57126	0.38043	0.57124	0.000551139	0.58297	0.02483
0.57226	0.37298	0.57232	0.000553775	0.58405	0.02449
0.57331	0.37804	0.57323	0.000556715	0.58537	0.02489
0.57431	0.39241	0.57416	0.000552644	0.58648	0.02436
0.57528	0.38925	0.57518	0.000558227	0.58721	0.0248
0.57627	0.39735	0.57616	0.00056572	0.5883	0.02483
0.57734	0.39832	0.57732	0.000572263	0.58912	0.02546
0.57833	0.40118	0.57821	0.000572546	0.59009	0.02399
0.57936	0.3971	0.57924	0.000575563	0.59134	0.0251
0.5803	0.4088	0.5802	0.000577973	0.5922	0.0247
0.58127	0.40217	0.58126	0.000582578	0.5931	0.02478
0.58231	0.41112	0.58225	0.000585092	0.59405	0.02507
0.58333	0.41306	0.58322	0.000591932	0.59515	0.02494
0.58426	0.41277	0.58424	0.000590118	0.59623	0.02542
0.58527	0.41557	0.58522	0.000592785	0.59713	0.02457
0.58634	0.41662	0.58611	0.000595065	0.59831	0.02577
0.58732	0.41861	0.58719	0.000605901	0.59927	0.02469
0.58833	0.42149	0.58815	0.00060812	0.60015	0.02556
0.58924	0.42311	0.58913	0.000610568	0.60137	0.02537
0.59025	0.42555	0.59033	0.00061778	0.6024	0.02528
0.59131	0.43119	0.59117	0.000611316	0.60341	0.02452
0.59237	0.43629	0.59217	0.000620582	0.60413	0.02605
0.59327	0.4397	0.59324	0.000619438	0.60521	0.0251
0.5943	0.44329	0.59422	0.000625184	0.60618	0.02594
0.59534	0.44804	0.5952	0.000629725	0.60732	0.02534
0.59631	0.45028	0.59618	0.000628673	0.60816	0.0261
0.59727	0.45258	0.59721	0.000632479	0.60914	0.02544
0.59833	0.45438	0.59825	0.000634348	0.61018	0.02568
0.59931	0.45473	0.59907	0.000640786	0.61125	0.0258
0.6003	0.45562	0.60029	0.000644591	0.61221	0.02604
0.60139	0.45982	0.60121	0.000642537	0.61313	0.02548
0.60227	0.4645	0.60218	0.000649879	0.61429	0.02623
0.60321	0.46758	0.60329	0.000655155	0.61521	0.02623
0.60435	0.46961	0.60426	0.00065441	0.61623	0.02642
0.60536	0.47756	0.60522	0.000659526	0.61747	0.02651
0.60634	0.47626	0.60625	0.000659906	0.61821	0.02656
0.60726	0.48337	0.6072	0.000664749	0.61914	0.02551
0.60836	0.48722	0.60816	0.000669589	0.62016	0.02624
0.60935	0.48667	0.60923	0.000672623	0.62125	0.02672
0.61034	0.48773	0.61008	0.000673856	0.62221	0.02633
0.61127	0.48941	0.61115	0.000674874	0.62331	0.02701
0.61235	0.49108	0.61219	0.000685922	0.6242	0.02592
0.61328	0.49703	0.61312	0.00068668	0.62538	0.02704
0.61429	0.49787	0.61425	0.000692153	0.62628	0.02676
0.61524	0.50261	0.61516	0.000697107	0.62735	0.02679
0.61618	0.50478	0.61622	0.00068814	0.6283	0.02671
0.61736	0.51644	0.61714	0.000698697	0.62898	0.02705
0.61824	0.51479	0.61817	0.000700983	0.63039	0.02686
0.61931	0.51305	0.61918	0.000702024	0.63144	0.02736
0.62031	0.51578	0.62019	0.000701105	0.63211	0.027
0.62129	0.52212	0.62126	0.000707063	0.63319	0.02709
0.62237	0.5307	0.6222	0.000706938	0.63415	0.02728
0.62338	0.52933	0.62322	0.000713279	0.63519	0.02778
0.62431	0.53327	0.62419	0.000720654	0.63616	0.02726
0.62529	0.543	0.6252	0.00071741	0.63725	0.02791
0.62634	0.54769	0.62622	0.000731988	0.63823	0.02732
0.62732	0.54582	0.62724	0.000715145	0.63926	0.02787
0.62825	0.54468	0.62825	0.000730011	0.64029	0.02832
0.6292	0.54791	0.62914	0.000731211	0.64124	0.02832
0.63027	0.547	0.63024	0.000735967	0.64215	0.02753
0.63126	0.5506	0.63122	0.000742077	0.64317	0.02844
0.63233	0.55582	0.63219	0.000740825	0.64417	0.02813
0.63327	0.56273	0.63322	0.000746766	0.64532	0.02845
0.63438	0.56655	0.63421	0.000750712	0.6463	0.02838
0.63531	0.56657	0.6351	0.000755545	0.64723	0.02866
0.63635	0.56837	0.63611	0.000753043	0.64817	0.02843
0.63721	0.57058	0.63717	0.000756986	0.64922	0.0289
0.63832	0.57903	0.63818	0.000760406	0.65012	0.02895
0.63926	0.58502	0.63906	0.000761252	0.65125	0.02843
0.64031	0.58984	0.64011	0.000766644	0.65222	0.02924
0.64133	0.59665	0.64118	0.000771488	0.65326	0.02912
0.6423	0.6032	0.64223	0.000774599	0.65443	0.0291
0.64337	0.60491	0.64327	0.000776815	0.65533	0.02949
0.64423	0.60869	0.6442	0.000780559	0.65616	0.02947
0.64527	0.61044	0.64524	0.000783138	0.6572	0.02944
0.64628	0.61989	0.64622	0.000788215	0.65846	0.0294
0.64735	0.62225	0.64719	0.00078668	0.65908	0.03007
0.64833	0.61598	0.6482	0.000786237	0.66013	0.03005
0.64925	0.61798	0.64915	0.000796194	0.66131	0.03001
0.65024	0.62766	0.65016	0.000799124	0.66203	0.02962
0.6512	0.63576	0.65122	0.000801057	0.66317	0.03015
0.65234	0.64257	0.65223	0.000806088	0.66417	0.03011
0.65331	0.64281	0.65312	0.000800602	0.66523	0.03018
0.65428	0.64924	0.65421	0.000808814	0.66612	0.03005
0.65523	0.65633	0.65518	0.000812103	0.66719	0.03072
0.65623	0.65871	0.65614	0.000817756	0.66829	0.03029
0.65729	0.65928	0.65728	0.000818828	0.66921	0.0307
0.65826	0.66271	0.65818	0.000819311	0.67023	0.03126
0.65927	0.66917	0.65917	0.000826782	0.67129	0.03162
0.66028	0.66901	0.66024	0.000827537	0.6721	0.03123
0.66132	0.66787	0.66126	0.000830475	0.67312	0.03123
0.6623	0.67778	0.66215	0.000829911	0.67407	0.03161
0.66331	0.68055	0.66311	0.000832992	0.67512	0.03162
0.6643	0.68933	0.66422	0.000833401	0.67612	0.03162
0.6653	0.69785	0.66517	0.00084018	0.67714	0.03201
0.66629	0.69868	0.6662	0.000839363	0.67837	0.03174
0.66727	0.70783	0.66725	0.000849536	0.67926	0.03188
0.66834	0.71515	0.66817	0.000848363	0.68037	0.03218
0.66923	0.71283	0.66915	0.000850105	0.68113	0.032
0.67029	0.72135	0.67013	0.000854978	0.68199	0.0326
0.67131	0.72161	0.67119	0.00086085	0.68326	0.03177
0.6723	0.72261	0.67221	0.000860109	0.68409	0.0325
0.67327	0.71921	0.67308	0.000861744	0.68529	0.03246
0.67424	0.72228	0.67413	0.000870173	0.68611	0.03274
0.6753	0.73054	0.67512	0.000868531	0.68721	0.03229
0.67636	0.74188	0.67614	0.000877155	0.68827	0.03296
0.6773	0.75517	0.67713	0.000876335	0.68935	0.03335
0.67827	0.76479	0.67813	0.000874258	0.69026	0.03287
0.67923	0.76669	0.67914	0.000890131	0.69102	0.03332
0.68034	0.76661	0.68024	0.000883495	0.6921	0.03312
0.68132	0.77498	0.68117	0.000883973	0.69332	0.03364
0.68226	0.77654	0.68216	0.000895149	0.69409	0.03324
0.6833	0.78229	0.68313	0.00088841	0.69494	0.03367
0.68427	0.77601	0.68419	0.000893552	0.69608	0.03408
0.68525	0.77712	0.68521	0.000903941	0.69716	0.03409
0.68625	0.78474	0.68618	0.000903162	0.69822	0.0342
0.68731	0.77498	0.6872	0.00090254	0.6992	0.03391
0.68828	0.7777	0.68812	0.000905644	0.70011	0.03463
0.68922	0.79146	0.6892	0.00090419	0.70112	0.03427
0.69029	0.79454	0.69019	0.000913979	0.70219	0.03522
0.69129	0.79598	0.69107	0.000913601	0.70337	0.03457
0.6923	0.80359	0.69222	0.000916684	0.70433	0.03525
0.69322	0.80735	0.69313	0.000919709	0.70523	0.03486
0.69431	0.80919	0.69419	0.000923723	0.70634	0.03509
0.69531	0.81294	0.69514	0.000930471	0.70733	0.0351
0.6963	0.82139	0.69617	0.000924577	0.70824	0.03535
0.69725	0.8196	0.69716	0.000939325	0.70934	0.03543
0.69832	0.82568	0.69811	0.000938536	0.71006	0.03573
0.69926	0.83181	0.69918	0.000940494	0.7114	0.0358
0.70028	0.83723	0.70015	0.000946912	0.71216	0.03541
0.70126	0.8414	0.70119	0.000943631	0.71323	0.03644
0.70232	0.84805	0.70222	0.00094873	0.71421	0.03629
0.70335	0.84814	0.70328	0.000952589	0.71503	0.03642
0.70425	0.85643	0.70421	0.000952159	0.71601	0.0367
0.70539	0.84769	0.70523	0.000955674	0.71719	0.03687
0.70628	0.84204	0.70613	0.000956805	0.71823	0.03606
0.70725	0.86192	0.70715	0.000959917	0.71926	0.03746
0.70827	0.85106	0.70824	0.000967281	0.72015	0.0373
0.70926	0.85134	0.70913	0.000963133	0.7214	0.03655
0.71027	0.86095	0.71012	0.00096644	0.72222	0.03781
0.71126	0.86937	0.71121	0.000971625	0.72321	0.03801
0.71232	0.87466	0.71215	0.000974965	0.7243	0.03716
0.71334	0.87374	0.71322	0.000973786	0.7252	0.03801
0.71425	0.87629	0.71413	0.000975734	0.72634	0.03718
0.71529	0.87988	0.71513	0.00098919	0.72701	0.03803
0.71636	0.87884	0.71607	0.000981673	0.72826	0.03777
0.71729	0.87746	0.7171	0.000990191	0.72919	0.03814
0.71823	0.88691	0.71812	0.000989581	0.73043	0.03835
0.71934	0.8911	0.71931	0.000991086	0.7312	0.03829
0.72028	0.90036	0.72015	0.000999563	0.73213	0.03813
0.72127	0.90453	0.72124	0.001	0.73328	0.0386
0.72227	0.90029	0.72213	0.000999641	0.73419	0.03904
0.72329	0.90366	0.72319	0.00101	0.73518	0.03975
0.72424	0.91095	0.72415	0.00101	0.73603	0.03873
0.72526	0.91533	0.72528	0.00101	0.73717	0.03911
0.72629	0.92055	0.72624	0.00101	0.73823	0.03981
0.72728	0.92514	0.72715	0.00102	0.73917	0.03996
0.72829	0.92623	0.72813	0.00102	0.74019	0.03981
0.72926	0.92749	0.72911	0.00102	0.74105	0.03974
0.73027	0.93387	0.73017	0.00103	0.74213	0.03948
0.73134	0.9417	0.73118	0.00102	0.74304	0.03903
0.73222	0.9519	0.73205	0.00103	0.744	0.04045
0.73323	0.95378	0.73323	0.00103	0.74549	0.03973
0.73426	0.95148	0.73409	0.00103	0.74623	0.04091
0.73524	0.95278	0.73508	0.00103	0.74714	0.04039
0.73622	0.95024	0.73612	0.00103	0.74819	0.04018
0.73727	0.95378	0.73708	0.00104	0.74922	0.04109
0.73832	0.95704	0.73822	0.00104	0.75013	0.04066
0.73926	0.94407	0.73924	0.00105	0.75114	0.0412
0.7403	0.95101	0.74016	0.00105	0.75216	0.04085
0.74133	0.95884	0.74119	0.00106	0.75301	0.04142
0.7423	0.96426	0.74212	0.00105	0.75416	0.04204
0.74332	0.97438	0.74326	0.00106	0.7551	0.04164
0.74423	0.98335	0.74416	0.00106	0.75611	0.04128
0.7454	0.98449	0.74507	0.00106	0.75731	0.04245
0.74628	0.98236	0.74611	0.00106	0.75814	0.04211
0.74724	0.98358	0.74705	0.00107	0.75908	0.04193
0.74826	0.9954	0.7482	0.00107	0.76041	0.04205
0.74932	0.99429	0.74912	0.00107	0.76114	0.04227
0.75026	0.99551	0.75013	0.00108	0.76224	0.04239
0.75125	0.99877	0.75108	0.00108	0.76314	0.04288
0.75231	1.00005	0.7522	0.00108	0.7641	0.04209
0.75321	1.00721	0.75312	0.00109	0.76505	0.04279
0.75497	1.02423	0.75418	0.00109	0.76609	0.04211
0.75674	1.02941	0.75511	0.00109	0.76712	0.04339
0.75765	1.03083	0.75612	0.00109	0.76811	0.04256
0.75878	1.02978	0.75721	0.00109	0.76928	0.04323
0.75974	1.03295	0.75813	0.0011	0.77009	0.04271
0.76073	1.03363	0.75917	0.0011	0.77127	0.04402
0.76169	1.03488	0.76017	0.00111	0.77209	0.04416
0.76273	1.03928	0.76111	0.0011	0.77316	0.04416
0.76376	1.04755	0.76217	0.00111	0.77421	0.04322
0.76475	1.05021	0.76319	0.00111	0.77521	0.04431
0.76573	1.04964	0.76411	0.00112	0.77637	0.04456
0.76674	1.0541	0.76522	0.00112	0.7772	0.04432
0.76766	1.06091	0.76621	0.00112	0.77816	0.04409
0.7687	1.05702	0.76713	0.00111	0.7792	0.04526
0.76978	1.04837	0.76811	0.00112	0.78	0.04404
0.77069	1.05394	0.76911	0.00112	0.7812	0.04557
0.77173	1.06052	0.77013	0.00113	0.78228	0.04449
0.77276	1.06544	0.77107	0.00113	0.7832	0.04609
0.77365	1.06733	0.7722	0.00113	0.784	0.04421
0.77463	1.06459	0.77313	0.00113	0.78528	0.0465
0.77572	1.06323	0.77421	0.00114	0.78613	0.04399
0.77674	1.06773	0.77516	0.00114	0.78715	0.04595
0.77772	1.07864	0.77617	0.00114	0.78805	0.04588
0.77869	1.08552	0.77708	0.00114	0.78902	0.04573
0.77966	1.08916	0.77818	0.00115	0.7901	0.04569
0.78075	1.093	0.77916	0.00115	0.79098	0.04654
0.78178	1.09398	0.77997	0.00116	0.79201	0.04573
0.78264	1.09317	0.78111	0.00116	0.79312	0.04644
0.78375	1.09623	0.78206	0.00116	0.79415	0.04663
0.78471	1.10423	0.78306	0.00116	0.79504	0.04635
0.7857	1.11786	0.78416	0.00116	0.79625	0.04624
0.78675	1.12175	0.78519	0.00117	0.79712	0.04652
0.78772	1.12486	0.78612	0.00117	0.79827	0.04717
0.78867	1.12952	0.78718	0.00117	0.79944	0.04697
0.78979	1.12907	0.7882	0.00117	0.80021	0.04647
0.79073	1.1301	0.78908	0.00118	0.80118	0.04775
0.79171	1.13067	0.79003	0.00118	0.80226	0.04784
0.79274	1.13075	0.79123	0.00118	0.80333	0.04717
0.79374	1.12944	0.79219	0.00118	0.80422	0.04793
0.7947	1.12745	0.79312	0.00118	0.80525	0.04832
0.79567	1.12986	0.79402	0.00119	0.80612	0.0481
0.79681	1.13216	0.7951	0.00119	0.80716	0.04695
0.79773	1.13439	0.79614	0.00119	0.80818	0.04852
0.79871	1.14259	0.79722	0.00119	0.80939	0.04783
0.79972	1.1462	0.79822	0.00119	0.81035	0.04847
0.80072	1.15489	0.79916	0.0012	0.8112	0.04868
0.8017	1.13985	0.80023	0.0012	0.81225	0.04825
0.8027	1.14593	0.80118	0.0012	0.81292	0.05038
0.80373	1.14617	0.80206	0.0012	0.81426	0.04942
0.80472	1.1415	0.80314	0.00121	0.81509	0.04965
0.8057	1.13918	0.80416	0.00121	0.81608	0.05162
0.80665	1.14342	0.80518	0.00121	0.81698	0.04993
0.80777	1.14893	0.80616	0.00121	0.81814	0.0495
0.80866	1.15267	0.80712	0.00122	0.81923	0.05035
0.80967	1.16026	0.80811	0.00122	0.82023	0.05083
0.81066	1.16741	0.80907	0.00122	0.82109	0.05074
0.81173	1.17215	0.81011	0.00122	0.82241	0.05027
0.81275	1.17351	0.81112	0.00123	0.82311	0.05178
0.81362	1.17816	0.81216	0.00122	0.82406	0.05008
0.81468	1.17872	0.81313	0.00123	0.825	0.05186
0.8157	1.18106	0.81402	0.00123	0.82617	0.05134
0.81676	1.19023	0.81515	0.00123	0.82719	0.05228
0.81772	1.19964	0.81608	0.00124	0.82809	0.05253
0.81867	1.2038	0.81711	0.00124	0.82911	0.05238
0.81968	1.20443	0.81822	0.00124	0.83001	0.05222
0.82065	1.20302	0.8191	0.00124	0.83118	0.05276
0.82166	1.19875	0.82014	0.00125	0.83203	0.0533
0.82266	1.19192	0.82115	0.00125	0.83338	0.05226
0.8237	1.18959	0.82207	0.00125	0.83415	0.05308
0.82473	1.19	0.82316	0.00126	0.83498	0.05355
0.82563	1.19796	0.8241	0.00126	0.83588	0.05346
0.82663	1.20791	0.82508	0.00126	0.83718	0.05323
0.82778	1.22785	0.82615	0.00126	0.8381	0.05382
0.82868	1.2359	0.82713	0.00126	0.8393	0.05403
0.82969	1.22678	0.82806	0.00126	0.84038	0.05494
0.83069	1.23449	0.8291	0.00127	0.84105	0.05369
0.83175	1.24333	0.83003	0.00127	0.84194	0.05532
0.83272	1.24594	0.83107	0.00127	0.84318	0.05497
0.83365	1.24184	0.83214	0.00127	0.84403	0.05447
0.8347	1.23435	0.83317	0.00127	0.8452	0.05591
0.83573	1.24071	0.83404	0.00128	0.84595	0.05535
0.8367	1.24258	0.83504	0.00128	0.84703	0.0559
0.83766	1.24519	0.83612	0.00128	0.84812	0.05632
0.83872	1.25231	0.83708	0.00128	0.84924	0.05641
0.83972	1.24852	0.83814	0.00129	0.85014	0.05687
0.84065	1.24112	0.83914	0.00129	0.8511	0.05739
0.84169	1.24684	0.84012	0.00129	0.85196	0.05708
0.84273	1.2515	0.8411	0.00129	0.85324	0.0568
0.84367	1.25176	0.84207	0.00129	0.85411	0.05735
0.84467	1.24857	0.84317	0.00129	0.85517	0.05826
0.84571	1.25081	0.84417	0.0013	0.85633	0.05853
0.84668	1.25324	0.84516	0.00131	0.85715	0.05807
0.84764	1.25693	0.8461	0.00131	0.85807	0.05921
0.84868	1.26198	0.84715	0.00131	0.85931	0.05956
0.8497	1.26868	0.84808	0.00131	0.86005	0.05892
0.85066	1.27294	0.84908	0.00131	0.86117	0.06133
0.85172	1.28541	0.85008	0.00131	0.86209	0.06007
0.85269	1.28736	0.85101	0.00132	0.86311	0.06057
0.85367	1.28583	0.85214	0.00132	0.86415	0.06053
0.85469	1.29266	0.85311	0.00132	0.865	0.06243
0.85566	1.25982	0.85415	0.00132	0.86613	0.06148
0.85671	1.2843	0.85515	0.00132	0.86721	0.0614
0.85766	1.26675	0.85609	0.00133	0.86817	0.06301
0.85875	1.25652	0.85712	0.00133	0.86915	0.06286
0.85973	1.261	0.85814	0.00133	0.87006	0.06212
0.86067	1.27308	0.85915	0.00134	0.87108	0.06251
0.86166	1.27898	0.86017	0.00134	0.87222	0.064
0.86268	1.29039	0.86105	0.00134	0.87327	0.06257
0.8637	1.30394	0.86209	0.00134	0.87404	0.06378
0.86466	1.31413	0.86318	0.00134	0.87498	0.06453
0.86566	1.31635	0.86409	0.00135	0.87588	0.06541
0.86673	1.31477	0.86523	0.00134	0.87708	0.06545
0.86773	1.31788	0.8661	0.00135	0.878	0.06599
0.86866	1.32128	0.86709	0.00135	0.87915	0.06664
0.86971	1.31738	0.86811	0.00135	0.88008	0.06665
0.87075	1.31821	0.8691	0.00135	0.88101	0.06827
0.87167	1.31802	0.87008	0.00136	0.88222	0.06647
0.87263	1.32324	0.87111	0.00136	0.88314	0.06763
0.87375	1.31449	0.87218	0.00136	0.88408	0.06953
0.8747	1.31134	0.87306	0.00137	0.8852	0.06787
0.87564	1.32372	0.8742	0.00136	0.88597	0.07002
0.87666	1.32334	0.87511	0.00137	0.88691	0.06838
0.87775	1.34675	0.87617	0.00137	0.88808	0.07201
0.87868	1.34572	0.87713	0.00137	0.88895	0.06982
0.87967	1.34197	0.87817	0.00137	0.89023	0.06942
0.88067	1.34206	0.87913	0.00138	0.89128	0.07247
0.88169	1.33945	0.88012	0.00138	0.89221	0.07299
0.88268	1.3334	0.88109	0.00138	0.89297	0.07225
0.88371	1.33614	0.88207	0.00138	0.89415	0.07249
0.88463	1.33662	0.88303	0.00138	0.8952	0.07301
0.88561	1.34297	0.88413	0.00139	0.89606	0.07408
0.8867	1.3538	0.88508	0.00139	0.89721	0.07511
0.88766	1.35875	0.88608	0.00139	0.898	0.07576
0.88865	1.36623	0.88708	0.00139	0.89948	0.07624
0.88964	1.37866	0.88816	0.0014	0.90075	0.07702
0.8907	1.36558	0.88906	0.00139	0.90166	0.07584
0.89164	1.36555	0.89	0.0014	0.90261	0.0766
0.89266	1.3663	0.89104	0.0014	0.90374	0.07714
0.89372	1.36389	0.89209	0.00141	0.90456	0.0785
0.89469	1.36575	0.89309	0.00141	0.90552	0.07779
0.89562	1.36685	0.89402	0.00141	0.90654	0.07989
0.89671	1.36398	0.89512	0.00141	0.90759	0.07963
0.89761	1.36812	0.89613	0.00141	0.90871	0.08087
0.89864	1.37661	0.897	0.00141	0.90935	0.08119
0.8997	1.39726	0.89803	0.00141	0.91033	0.08127
0.90061	1.40166	0.89911	0.00142	0.91179	0.08249
0.90168	1.40309	0.90007	0.00142	0.91276	0.08266
0.90269	1.40685	0.90101	0.00142	0.91361	0.08279
0.90363	1.40463	0.90218	0.00143	0.91449	0.0828
0.90473	1.40735	0.90317	0.00142	0.91563	0.08436
0.9057	1.39779	0.90402	0.00143	0.91671	0.08552
0.90663	1.39285	0.90506	0.00143	0.91783	0.08456
0.90768	1.3883	0.90614	0.00143	0.91851	0.08484
0.90871	1.38268	0.9071	0.00143	0.91981	0.08467
0.90961	1.38132	0.90811	0.00144	0.92073	0.08795
0.91065	1.38009	0.90906	0.00144	0.92161	0.08737
0.91164	1.38009	0.91012	0.00144	0.92275	0.08785
0.91269	1.38413	0.91103	0.00144	0.92335	0.08931
0.91369	1.38821	0.91216	0.00145	0.92459	0.08968
0.9146	1.38955	0.91311	0.00144	0.92571	0.09118
0.9157	1.40546	0.91408	0.00144	0.92673	0.09098
0.9167	1.41609	0.91503	0.00145	0.92764	0.09217
0.9176	1.40402	0.91611	0.00145	0.92871	0.09408
0.91868	1.40257	0.91708	0.00145	0.92973	0.09298
0.9197	1.42006	0.91803	0.00146	0.93062	0.095
0.92063	1.41305	0.91906	0.00146	0.93161	0.09186
0.92165	1.41533	0.92009	0.00146	0.93263	0.09537
0.92266	1.42055	0.92107	0.00146	0.93356	0.09424
0.92364	1.42703	0.92206	0.00146	0.93467	0.09579
0.92463	1.42652	0.92315	0.00147	0.93574	0.09791
0.92571	1.43155	0.92414	0.00147	0.93659	0.09622
0.92662	1.43214	0.925	0.00147	0.93756	0.09786
0.9276	1.43213	0.92604	0.00147	0.93933	0.10053
0.92865	1.43611	0.92709	0.00148	0.941	0.09966
0.92971	1.43696	0.92807	0.00148	0.94222	0.10229
0.93056	1.43674	0.92908	0.00149	0.94303	0.10032
0.93168	1.43706	0.9301	0.00148	0.94388	0.1038
0.93266	1.43951	0.93106	0.00148	0.94504	0.10318
0.93367	1.44682	0.9321	0.00149	0.94622	0.10275
0.93466	1.44676	0.93319	0.00149	0.94709	0.10449
0.93572	1.44254	0.93412	0.00149	0.94831	0.10437
0.93663	1.43856	0.9351	0.00149	0.949	0.10703
0.93766	1.43446	0.93608	0.00149	0.94995	0.10677
0.93868	1.4321	0.93713	0.0015	0.9508	0.10662
0.93963	1.44306	0.93814	0.0015	0.95209	0.11111
0.94061	1.44375	0.939	0.0015	0.95313	0.10593
0.94164	1.44535	0.93998	0.0015	0.95408	0.10883
0.94272	1.45427	0.94112	0.00151	0.9552	0.11061
0.94367	1.46133	0.94209	0.0015	0.95628	0.11034
0.9446	1.48244	0.94299	0.00151	0.95741	0.11241
0.94559	1.47554	0.94415	0.00152	0.95785	0.11296
0.94669	1.48311	0.94516	0.00152	0.95906	0.11413
0.94769	1.47656	0.94606	0.00151	0.96013	0.11444
0.94862	1.47656	0.94705	0.00151	0.96083	0.11651
0.94966	1.47017	0.94808	0.00152	0.96197	0.1123
0.95061	1.47023	0.94903	0.00152	0.96319	0.11375
0.95165	1.46627	0.9501	0.00153	0.96396	0.11702
0.95267	1.47633	0.95108	0.00152	0.96499	0.1156
0.95368	1.47423	0.95211	0.00153	0.96614	0.11845
0.95461	1.46567	0.95312	0.00153	0.96723	0.11887
0.95552	1.46829	0.9541	0.00153	0.96805	0.119
0.95667	1.46479	0.95516	0.00154	0.96921	0.11942
0.95761	1.46389	0.95616	0.00154	0.97009	0.12108
0.95858	1.4698	0.95709	0.00154	0.97108	0.12037
0.95965	1.47823	0.95814	0.00154	0.97213	0.12123
0.96063	1.48274	0.95914	0.00154	0.97309	0.12065
0.9616	1.48587	0.96006	0.00155	0.97408	0.12218
0.96262	1.49028	0.96114	0.00155	0.975	0.12376
0.96369	1.49547	0.96208	0.00155	0.97609	0.12512
0.96461	1.50432	0.96309	0.00155	0.97704	0.12268
0.9656	1.52393	0.9641	0.00155	0.97797	0.12927
0.96668	1.5195	0.96505	0.00155	0.97891	0.12883
0.96761	1.51732	0.96606	0.00156	0.98005	0.12597
0.96861	1.52396	0.967	0.00156	0.98111	0.1273
0.96956	1.52654	0.96805	0.00156	0.98205	0.12746
0.97066	1.51777	0.96911	0.00157	0.98319	0.12918
0.97165	1.50836	0.97002	0.00157	0.98415	0.12887
0.97263	1.50524	0.97113	0.00157	0.9852	0.12955
0.97364	1.50456	0.97209	0.00158	0.98615	0.13197
0.9747	1.50065	0.97297	0.00157	0.98699	0.13126
0.97562	1.4957	0.97405	0.00157	0.98799	0.12931
0.97663	1.50985	0.97506	0.00158	0.98921	0.13429
0.97767	1.51289	0.97603	0.00158	0.99003	0.13408
0.97868	1.51233	0.97709	0.00158	0.99097	0.13648
0.97962	1.51658	0.97804	0.00158	0.99203	0.1337
0.98066	1.51988	0.97906	0.00159	0.99317	0.1376
0.98168	1.53047	0.98	0.00159	0.99409	0.13575
0.98263	1.53834	0.98105	0.00159	0.99502	0.1381
0.98358	1.54475	0.982	0.00159	0.99612	0.14053
0.98464	1.54955	0.98307	0.00159	0.99714	0.13782
0.98563	1.55327	0.98411	0.00159	0.99823	0.1385
0.98662	1.55604	0.98503	0.0016	0.99931	0.13934
0.9877	1.55044	0.98604	0.0016	1.00014	0.14139
0.98864	1.55471	0.98707	0.00161	1.00123	0.14245
0.98966	1.55828	0.98804	0.00161	1.00215	0.14596
0.9906	1.55144	0.98909	0.00161	1.00293	0.14367
0.99165	1.54711	0.99009	0.00161	1.00401	0.14441
0.9926	1.54758	0.99099	0.0016	1.00487	0.14117
0.9936	1.54958	0.99199	0.00161	1.00619	0.15109
0.99457	1.54947	0.99315	0.00162	1.00705	0.14387
0.99565	1.54835	0.99404	0.00162	1.00811	0.14858
0.99666	1.55562	0.99508	0.00163	1.00875	0.1479
0.99763	1.5578	0.99614	0.00162	1.01	0.14775
0.99859	1.56698	0.9971	0.00163	1.01108	0.14861
0.99964	1.5696	0.99807	0.00163	1.01207	0.14926
1.00059	1.56414	0.99906	0.00163	1.01296	0.15455
1.0016	1.57887	1.00006	0.00163	1.01397	0.15224
1.00253	1.58038	1.00117	0.00163	1.01525	0.15262
1.00359	1.57322	1.00198	0.00164	1.01602	0.15066
1.00465	1.56096	1.00307	0.00164	1.01713	0.15729
1.00559	1.55943	1.00403	0.00164	1.01833	0.15352
1.0067	1.56427	1.00508	0.00164	1.01898	0.15106
1.00763	1.56275	1.00609	0.00165	1.01998	0.15583
1.00858	1.56133	1.00694	0.00164	1.02099	0.15512
1.00956	1.56235	1.00802	0.00165	1.0221	0.15663
1.01062	1.57035	1.00903	0.00165	1.02287	0.15812
1.01157	1.56155	1.01003	0.00166	1.02384	0.15373
1.01263	1.5615	1.01104	0.00166	1.02484	0.16024
1.01359	1.56882	1.01209	0.00166	1.02583	0.15861
1.01468	1.57493	1.01308	0.00166	1.02713	0.1621
1.01563	1.57994	1.01405	0.00166	1.0281	0.15743
1.01656	1.58891	1.01496	0.00166	1.02907	0.16337
1.01764	1.59909	1.01604	0.00167	1.03002	0.16292
1.01863	1.60473	1.01704	0.00167	1.03111	0.16591
1.01962	1.60051	1.018	0.00168	1.03213	0.15955
1.02056	1.59623	1.01902	0.00167	1.03313	0.16856
1.02167	1.60346	1.01999	0.00168	1.03395	0.16511
1.02256	1.59103	1.02106	0.00168	1.03511	0.16383
1.02358	1.6016	1.02198	0.00168	1.03613	0.16752
1.0246	1.59645	1.02297	0.00168	1.03709	0.16566
1.02559	1.60821	1.02395	0.00169	1.03807	0.16723
1.02661	1.60617	1.02498	0.00169	1.03905	0.17157
1.02763	1.60008	1.02606	0.00169	1.04007	0.16988
1.02869	1.60541	1.02697	0.00169	1.04107	0.16972
1.02952	1.60554	1.02812	0.0017	1.04217	0.17268
1.03058	1.6097	1.02903	0.00169	1.04306	0.17315
1.03166	1.6089	1.0301	0.0017	1.04397	0.1728
1.03265	1.6022	1.03107	0.00171	1.04511	0.17281
1.03363	1.60436	1.03203	0.0017	1.0461	0.17748
1.03464	1.60025	1.03306	0.0017	1.04699	0.17329
1.03565	1.60351	1.03401	0.00171	1.04806	0.17008
1.03661	1.62105	1.03507	0.00171	1.04883	0.17703
1.03761	1.60914	1.03601	0.00171	1.05012	0.17599
1.03863	1.59082	1.03708	0.00172	1.05121	0.17399
1.03959	1.60577	1.0381	0.00171	1.05202	0.17342
1.04053	1.6059	1.03906	0.00172	1.05282	0.17854
1.04161	1.60593	1.04007	0.00172	1.05395	0.1785
1.04262	1.61475	1.0411	0.00172	1.05525	0.17756
1.0436	1.6253	1.04212	0.00172	1.05586	0.18037
1.04462	1.62718	1.04297	0.00173	1.05694	0.17734
1.04563	1.64847	1.04414	0.00173	1.05836	0.18145
1.04658	1.61028	1.04503	0.00174	1.0591	0.18047
1.04759	1.62869	1.046	0.00173	1.05995	0.18062
1.04862	1.59646	1.04699	0.00173	1.06117	0.17987
1.04956	1.61789	1.04799	0.00174	1.06198	0.1829
1.0506	1.6271	1.04896	0.00174	1.06323	0.18526
1.0516	1.61708	1.05	0.00174	1.06388	0.18495
1.05255	1.61072	1.05103	0.00174	1.06503	0.185
1.05354	1.63193	1.05209	0.00175	1.06617	0.18572
1.05462	1.64102	1.05294	0.00174	1.06722	0.18242
1.05561	1.64671	1.05405	0.00175	1.06832	0.18408
1.05655	1.65541	1.05499	0.00176	1.06898	0.18911
1.05765	1.66216	1.05608	0.00176	1.07001	0.18766
1.05858	1.66395	1.05709	0.00176	1.07118	0.18791
1.05959	1.66577	1.05799	0.00176	1.07201	0.19165
1.06061	1.66838	1.05905	0.00176	1.07313	0.19315
1.06161	1.66753	1.06002	0.00176	1.0741	0.18997
1.06253	1.67152	1.06111	0.00176	1.07482	0.19162
1.06357	1.67646	1.06198	0.00176	1.07608	0.18846
1.06463	1.67413	1.06307	0.00177	1.07709	0.19391
1.06559	1.66627	1.06408	0.00177	1.07803	0.19538
1.06655	1.6623	1.06502	0.00178	1.07912	0.19368
1.06758	1.66443	1.0661	0.00178	1.07996	0.19824
1.06863	1.66711	1.06702	0.00178	1.08096	0.19679
1.0696	1.68026	1.06791	0.00178	1.08201	0.19392
1.07061	1.66976	1.06903	0.00179	1.0831	0.19388
1.07167	1.6866	1.07004	0.00179	1.08406	0.20378
1.07262	1.69381	1.07107	0.00179	1.08494	0.19693
1.07361	1.7044	1.07205	0.0018	1.08617	0.1962
1.07461	1.71315	1.073	0.0018	1.0869	0.19958
1.07563	1.69969	1.07398	0.00179	1.08806	0.19521
1.07656	1.68664	1.07504	0.0018	1.08904	0.20162
1.07756	1.68578	1.0761	0.0018	1.09011	0.20211
1.07863	1.68874	1.07693	0.00179	1.09112	0.20208
1.0796	1.6843	1.07808	0.00181	1.09223	0.20475
1.08047	1.68462	1.07904	0.00181	1.093	0.20301
1.08154	1.67595	1.07994	0.00181	1.09415	0.20196
1.08257	1.68613	1.08108	0.00181	1.09514	0.20466
1.0836	1.68956	1.08204	0.00181	1.09621	0.20564
1.08454	1.68847	1.08298	0.00182	1.09729	0.20815
1.08553	1.69019	1.084	0.00182	1.09814	0.20405
1.08647	1.68786	1.08491	0.00182	1.09914	0.20922
1.08751	1.69081	1.08611	0.00182	1.10028	0.20859
1.08844	1.68022	1.08694	0.00182	1.10119	0.2083
1.08949	1.69148	1.08794	0.00182	1.10219	0.21026
1.0906	1.7017	1.08911	0.00183	1.10308	0.21098
1.09156	1.69045	1.09005	0.00183	1.10416	0.21264
1.0926	1.69489	1.09098	0.00183	1.10515	0.20642
1.09357	1.70871	1.09208	0.00183	1.10595	0.21397
1.09456	1.70259	1.09301	0.00184	1.10698	0.21204
1.09553	1.70581	1.09406	0.00184	1.10809	0.21544
1.09658	1.71443	1.09493	0.00185	1.10898	0.21569
1.09755	1.72122	1.09598	0.00184	1.11007	0.21613
1.09851	1.72425	1.09706	0.00184	1.11127	0.21406
1.09953	1.7211	1.098	0.00185	1.11208	0.22107
1.10057	1.7155	1.09893	0.00185	1.11307	0.22172
1.10161	1.70957	1.10004	0.00185	1.1142	0.21142
1.10259	1.71035	1.10101	0.00186	1.11494	0.21868
1.10348	1.70621	1.10204	0.00186	1.11612	0.21554
1.10454	1.70495	1.10306	0.00186	1.11724	0.22339
1.10556	1.69929	1.10401	0.00186	1.11789	0.21971
1.10651	1.70105	1.10496	0.00187	1.11913	0.22111
1.10756	1.70501	1.10599	0.00187	1.12019	0.22568
1.10856	1.71074	1.10704	0.00187	1.12113	0.22893
1.10962	1.71716	1.10801	0.00187	1.12208	0.22271
1.11056	1.71588	1.10903	0.00187	1.12327	0.22605
1.1116	1.71218	1.11002	0.00188	1.12421	0.2227
1.11258	1.70669	1.11104	0.00188	1.12503	0.22326
1.11357	1.71049	1.112	0.00188	1.12587	0.22664
1.11459	1.71841	1.11297	0.00188	1.12724	0.228
1.11551	1.72771	1.11403	0.00188	1.12804	0.23074
1.11652	1.73814	1.11501	0.00189	1.1291	0.22574
1.11761	1.74836	1.116	0.00189	1.13006	0.23251
1.11864	1.75037	1.117	0.00189	1.13106	0.22918
1.11953	1.75319	1.11802	0.00189	1.13215	0.22936
1.12051	1.74975	1.11897	0.0019	1.13306	0.22974
1.12151	1.74277	1.11999	0.0019	1.13392	0.23297
1.1226	1.73205	1.12103	0.00191	1.13503	0.23
1.12353	1.72906	1.12197	0.00191	1.13612	0.23033
1.12451	1.73362	1.12301	0.0019	1.13701	0.23616
1.12548	1.73438	1.124	0.00191	1.138	0.2275
1.12659	1.73399	1.12496	0.00191	1.13906	0.23415
1.12754	1.73526	1.12594	0.00191	1.14003	0.24213
1.12853	1.73346	1.12692	0.00192	1.14103	0.23179
1.12947	1.73028	1.12796	0.00192	1.14214	0.2359
1.13051	1.74266	1.12897	0.00192	1.1431	0.23639
1.13155	1.76885	1.12988	0.00192	1.14401	0.23366
1.13258	1.76758	1.13103	0.00192	1.14512	0.24103
1.13352	1.77499	1.13201	0.00193	1.14606	0.23007
1.13453	1.78193	1.13294	0.00192	1.14722	0.24418
1.13558	1.79136	1.13407	0.00194	1.14786	0.2354
1.1366	1.78739	1.13495	0.00193	1.14918	0.24446
1.13758	1.7773	1.13596	0.00193	1.14999	0.24224
1.13853	1.77891	1.13701	0.00194	1.15111	0.23937
1.13954	1.77926	1.13797	0.00194	1.15196	0.24954
1.14052	1.77285	1.13899	0.00194	1.15301	0.24209
1.14151	1.76984	1.13995	0.00195	1.15398	0.24319
1.14258	1.76307	1.1409	0.00195	1.15507	0.24182
1.14354	1.75054	1.14204	0.00195	1.15614	0.24561
1.14455	1.75532	1.14294	0.00195	1.15711	0.24205
1.14552	1.76332	1.14386	0.00195	1.15808	0.24743
1.14659	1.77052	1.14499	0.00196	1.15893	0.25629
1.14755	1.77091	1.14594	0.00196	1.16009	0.2464
1.14854	1.77335	1.14693	0.00196	1.16105	0.25073
1.14955	1.78222	1.14796	0.00196	1.16196	0.25483
1.15062	1.78803	1.14892	0.00197	1.16304	0.24842
1.15155	1.78255	1.14999	0.00196	1.16413	0.2547
1.15249	1.77848	1.15101	0.00197	1.16501	0.24615
1.15345	1.77452	1.15195	0.00196	1.16579	0.25737
1.15455	1.77456	1.15303	0.00197	1.16691	0.24752
1.15559	1.77722	1.15398	0.00197	1.16804	0.25676
1.15653	1.77864	1.15501	0.00198	1.16893	0.2563
1.1575	1.78002	1.15593	0.00198	1.17003	0.2598
1.15852	1.78771	1.15699	0.00198	1.17118	0.25224
1.15952	1.79047	1.158	0.00198	1.17199	0.25896
1.1606	1.78782	1.15895	0.00198	1.1731	0.2511
1.16152	1.79614	1.15992	0.00198	1.17394	0.26522
1.16246	1.80543	1.16092	0.00199	1.17494	0.2587
1.16344	1.80651	1.16199	0.00199	1.17597	0.26354
1.16447	1.80714	1.16297	0.002	1.17717	0.26205
1.16546	1.80812	1.16398	0.00199	1.17795	0.2577
1.16659	1.81303	1.16499	0.002	1.17896	0.26464
1.16752	1.8076	1.16593	0.002	1.18	0.2666
1.16845	1.80912	1.16696	0.002	1.18112	0.26153
1.16944	1.80956	1.168	0.002	1.18217	0.26292
1.17051	1.80599	1.16898	0.00201	1.18302	0.26957
1.17154	1.80845	1.16996	0.00201	1.18393	0.2712
1.17242	1.81824	1.17098	0.00201	1.18502	0.26974
1.17354	1.82137	1.1719	0.00202	1.18612	0.26995
1.1745	1.83041	1.17302	0.00201	1.18704	0.26404
1.17548	1.84386	1.17394	0.00202	1.18807	0.27599
1.17648	1.83105	1.17501	0.00202	1.18906	0.26614
1.17748	1.83396	1.17599	0.00202	1.19004	0.26345
1.17856	1.8361	1.17691	0.00203	1.19106	0.27219
1.17953	1.82357	1.17799	0.00203	1.19188	0.27614
1.18046	1.80507	1.17889	0.00203	1.19296	0.27857
1.18147	1.80339	1.18001	0.00203	1.19409	0.26677
1.18249	1.79605	1.18106	0.00204	1.195	0.277
1.18354	1.7898	1.18195	0.00204	1.19595	0.27838
1.18458	1.7902	1.18288	0.00204	1.19708	0.27861
1.18555	1.79893	1.18397	0.00204	1.19802	0.28607
1.18649	1.81303	1.18495	0.00205	1.19887	0.27346
1.18748	1.82574	1.18597	0.00204	1.19999	0.2795
1.18856	1.83563	1.18696	0.00205	1.20101	0.28516
1.18955	1.83627	1.188	0.00206	1.20184	0.28066
1.19054	1.83801	1.18898	0.00206	1.203	0.28735
1.19147	1.83867	1.19003	0.00206	1.204	0.2838
1.19244	1.83833	1.19103	0.00206	1.20493	0.28616
1.19347	1.83392	1.192	0.00206	1.206	0.28099
1.19456	1.82622	1.19296	0.00206	1.20698	0.28816
1.19562	1.82143	1.19392	0.00206	1.20799	0.28262
1.19654	1.81676	1.19494	0.00206	1.20907	0.29364
1.19754	1.81617	1.19585	0.00206	1.21007	0.28507
1.19849	1.81851	1.197	0.00207	1.21105	0.28718
1.1995	1.82729	1.19793	0.00208	1.21195	0.29619
1.20047	1.83589	1.1989	0.00208	1.2131	0.27984
1.20152	1.85707	1.19991	0.00209	1.21382	0.29176
1.20258	1.86185	1.20094	0.00208	1.21498	0.29305
1.20359	1.86766	1.20195	0.00208	1.21594	0.29312
1.20452	1.87817	1.2029	0.00208	1.21722	0.29526
1.20545	1.87311	1.20398	0.00209	1.21804	0.2969
1.2065	1.87721	1.20499	0.00209	1.21915	0.30012
1.20756	1.87703	1.20591	0.0021	1.21978	0.29348
1.20852	1.86753	1.20693	0.0021	1.221	0.29701
1.20953	1.85553	1.20795	0.00209	1.22187	0.30578
1.21052	1.84925	1.20898	0.0021	1.22308	0.30506
1.21156	1.8405	1.21003	0.0021	1.22401	0.29387
1.21256	1.85853	1.21091	0.0021	1.2252	0.30048
1.21356	1.85781	1.21201	0.00211	1.22591	0.29998
1.21454	1.83733	1.21296	0.00211	1.227	0.30782
1.21554	1.85722	1.21388	0.00211	1.22799	0.2999
1.2165	1.87223	1.21494	0.00211	1.22915	0.30562
1.21754	1.86843	1.21605	0.00212	1.23009	0.31032
1.21856	1.87954	1.21687	0.00211	1.23108	0.30277
1.21949	1.88879	1.2179	0.00212	1.23213	0.30179
1.22043	1.89206	1.21887	0.00212	1.23307	0.31004
1.2216	1.90099	1.22002	0.00212	1.2342	0.3105
1.22254	1.90063	1.22093	0.00212	1.23479	0.30755
1.22346	1.89611	1.22198	0.00213	1.23601	0.31076
1.22445	1.87364	1.22296	0.00213	1.2369	0.3157
1.22547	1.86689	1.224	0.00213	1.23793	0.30693
1.22655	1.86387	1.22502	0.00213	1.23896	0.32596
1.22753	1.86153	1.22598	0.00214	1.23992	0.31566
1.22849	1.86454	1.22691	0.00214	1.24078	0.31668
1.22954	1.86507	1.22797	0.00214	1.2419	0.32281
1.23056	1.86951	1.22903	0.00214	1.2431	0.31255
1.23158	1.87598	1.23001	0.00215	1.24384	0.32171
1.23249	1.87634	1.23093	0.00215	1.24501	0.32487
1.23344	1.87708	1.23207	0.00215	1.24597	0.32367
1.23447	1.8835	1.23294	0.00215	1.24719	0.31828
1.23544	1.89332	1.2339	0.00216	1.24817	0.32877
1.23651	1.89745	1.23488	0.00216	1.24894	0.32353
1.23745	1.89992	1.23588	0.00216	1.24997	0.31862
1.23847	1.89651	1.23697	0.00216	1.25121	0.33357
1.23943	1.89535	1.23796	0.00216	1.25199	0.32904
1.2405	1.9	1.23887	0.00217	1.25301	0.32693
1.24148	1.90359	1.23995	0.00217	1.25393	0.33498
1.24249	1.90671	1.24093	0.00218	1.25506	0.3251
1.24348	1.9089	1.24199	0.00217	1.25617	0.33323
1.24449	1.9033	1.24305	0.00218	1.25689	0.33797
1.2455	1.89859	1.24383	0.00218	1.25797	0.33543
1.24648	1.90051	1.24492	0.00218	1.25903	0.33546
1.24752	1.90542	1.24593	0.00218	1.2598	0.34026
1.2485	1.90647	1.24694	0.00219	1.26113	0.3389
1.24947	1.9115	1.24795	0.00219	1.26217	0.34019
1.25055	1.9224	1.24895	0.00219	1.26314	0.33166
1.25151	1.93037	1.24993	0.00219	1.2641	0.34216
1.25252	1.93294	1.25085	0.0022	1.26488	0.3432
1.25355	1.92751	1.25193	0.0022	1.26598	0.33819
1.25446	1.92633	1.25295	0.0022	1.26729	0.34512
1.25551	1.92663	1.25389	0.0022	1.26804	0.34074
1.25649	1.92398	1.25491	0.0022	1.26902	0.34652
1.25757	1.91773	1.25591	0.00221	1.26991	0.35261
1.25855	1.91129	1.25696	0.0022	1.27094	0.34974
1.25947	1.91209	1.25792	0.00221	1.27188	0.34821
1.2605	1.90727	1.25887	0.00221	1.27279	0.34987
1.26145	1.90447	1.25994	0.00222	1.2738	0.35906
1.26251	1.90616	1.26088	0.00222	1.27495	0.35473
1.26349	1.91555	1.26195	0.00222	1.27606	0.36455
1.26446	1.91948	1.26289	0.00222	1.27691	0.35073
1.26543	1.91877	1.26387	0.00222	1.27781	0.35678
1.2665	1.92512	1.26488	0.00223	1.279	0.3652
1.26749	1.93292	1.26586	0.00223	1.28007	0.35388
1.26851	1.93305	1.26691	0.00224	1.28096	0.36874
1.26946	1.93539	1.2679	0.00224	1.28204	0.35754
1.27047	1.94642	1.26892	0.00224	1.28299	0.37024
1.27145	1.9472	1.26982	0.00223	1.28404	0.36078
1.27252	1.94383	1.27102	0.00224	1.28512	0.36547
1.27346	1.91614	1.27196	0.00224	1.28601	0.36336
1.27453	1.91264	1.27289	0.00224	1.28672	0.37558
1.27547	1.91122	1.27386	0.00225	1.28816	0.3708
1.27646	1.91634	1.27497	0.00225	1.2889	0.36557
1.27747	1.94189	1.27596	0.00225	1.28986	0.37535
1.27851	1.95497	1.27695	0.00226	1.29103	0.37967
1.27948	1.95224	1.27791	0.00225	1.29199	0.37433
1.28045	1.96865	1.27885	0.00225	1.29291	0.37169
1.28147	1.97874	1.27986	0.00226	1.29402	0.38744
1.28247	1.97897	1.28097	0.00226	1.29506	0.38037
1.28355	1.97148	1.28189	0.00227	1.296	0.38868
1.28445	1.9595	1.28291	0.00227	1.29702	0.38968
1.28542	1.92252	1.28388	0.00227	1.298	0.39802
1.28645	1.95118	1.28488	0.00227	1.29893	0.38594
1.28747	1.94983	1.28591	0.00228	1.29995	0.39125
1.2885	1.94616	1.28695	0.00228	1.30094	0.39168
1.28953	1.94305	1.28793	0.00228	1.30204	0.38675
1.2905	1.94493	1.28905	0.00228	1.30287	0.3926
1.29144	1.95158	1.28992	0.00228	1.30395	0.38492
1.29239	1.95485	1.29086	0.00228	1.30493	0.39046
1.29344	1.95823	1.29189	0.00229	1.30617	0.39218
1.2945	1.96476	1.29291	0.0023	1.30693	0.39763
1.29551	1.97233	1.29393	0.00229	1.30805	0.39465
1.29648	1.97628	1.29488	0.00229	1.30904	0.39199
1.29744	1.98479	1.2959	0.0023	1.30999	0.39187
1.29854	1.99039	1.2969	0.00229	1.31084	0.40791
1.2995	1.97473	1.29787	0.0023	1.312	0.40455
1.3004	1.96201	1.29887	0.0023	1.31297	0.39968
1.30139	1.95812	1.29992	0.00231	1.31404	0.41234
1.30251	1.95494	1.30084	0.00232	1.3149	0.41018
1.30344	1.95919	1.30192	0.00231	1.31605	0.40606
1.30441	1.96002	1.3029	0.00231	1.31682	0.40077
1.3055	1.96133	1.30386	0.00231	1.31795	0.41512
1.30653	1.96415	1.30492	0.00232	1.3191	0.41527
1.30744	1.97165	1.3059	0.00232	1.31985	0.41433
1.30845	1.97801	1.30694	0.00232	1.32096	0.418
1.30949	1.97925	1.30789	0.00233	1.32214	0.42066
1.31051	1.98493	1.30889	0.00233	1.32293	0.42027
1.31151	1.98971	1.30995	0.00234	1.32394	0.42679
1.31245	1.98689	1.31091	0.00233	1.32502	0.42103
1.31349	1.9924	1.31191	0.00233	1.32576	0.43041
1.31445	1.99252	1.31284	0.00233	1.32683	0.42801
1.31547	1.99425	1.31398	0.00233	1.32801	0.43077
1.31645	1.99717	1.31483	0.00234	1.32884	0.43082
1.3175	1.99729	1.31595	0.00234	1.33001	0.43963
1.31848	2.00352	1.3169	0.00235	1.331	0.42927
1.3194	2.00383	1.31788	0.00235	1.33182	0.44053
1.32044	2.00451	1.31888	0.00235	1.333	0.42428
1.32148	1.99628	1.31993	0.00235	1.33391	0.43639
1.32249	1.99285	1.32095	0.00235	1.33486	0.44109
1.32347	1.99786	1.32188	0.00236	1.3359	0.43851
1.32437	2.00959	1.32291	0.00236	1.33692	0.43878
1.32544	2.01279	1.324	0.00236	1.33788	0.44544
1.32653	2.01042	1.32486	0.00236	1.33895	0.44351
1.32748	2.01053	1.32588	0.00237	1.34015	0.44379
1.32847	1.9962	1.32696	0.00237	1.34094	0.46114
1.32945	2.00066	1.32797	0.00237	1.34192	0.4581
1.33051	2.00827	1.32897	0.00238	1.34297	0.45617
1.33154	1.99394	1.32992	0.00238	1.34394	0.45746
1.33245	2.01618	1.33093	0.00237	1.34507	0.46598
1.33345	2.00588	1.33193	0.00238	1.34596	0.46481
1.33445	1.9978	1.33289	0.00238	1.34713	0.47443
1.3355	2.00007	1.33393	0.00239	1.34801	0.45598
1.3365	1.99993	1.33498	0.00239	1.34903	0.47655
1.33746	1.99904	1.3359	0.00239	1.34989	0.47051
1.33846	1.99425	1.33687	0.00239	1.35105	0.47186
1.33949	1.98717	1.3378	0.00239	1.35202	0.47511
1.34051	1.98727	1.33892	0.0024	1.35305	0.4741
1.34144	1.99793	1.33991	0.0024	1.35384	0.46305
1.34241	2.01184	1.341	0.0024	1.3549	0.48095
1.34345	2.01922	1.34194	0.0024	1.35609	0.48106
1.34446	2.02516	1.34292	0.00241	1.35696	0.47975
1.34553	2.03042	1.34387	0.00241	1.35794	0.46733
1.34641	2.02685	1.34489	0.00241	1.35897	0.47467
1.34743	2.02555	1.34591	0.00242	1.36021	0.47953
1.34854	2.01474	1.34685	0.00242	1.36088	0.48675
1.34945	2.0063	1.34791	0.00241	1.36211	0.48437
1.35042	2.01309	1.34886	0.00242	1.36283	0.47716
1.35148	2.01023	1.34993	0.00242	1.36373	0.49232
1.35247	2.01514	1.35086	0.00243	1.36502	0.4856
1.35347	2.03256	1.35186	0.00243	1.36579	0.49491
1.35443	2.0419	1.35285	0.00243	1.36708	0.49499
1.35545	2.04477	1.3539	0.00243	1.36782	0.4896
1.35644	2.04278	1.35489	0.00243	1.36898	0.49268
1.3575	2.03378	1.35584	0.00244	1.36991	0.51055
1.35846	2.02796	1.35695	0.00244	1.37095	0.49828
1.35943	2.02319	1.35795	0.00244	1.37182	0.50278
1.36044	2.01977	1.35888	0.00244	1.37282	0.50703
1.3614	2.0214	1.35982	0.00245	1.374	0.50924
1.36242	2.02717	1.36082	0.00245	1.37485	0.5107
1.36346	2.02544	1.36191	0.00246	1.37597	0.51578
1.36444	2.02794	1.36282	0.00246	1.37697	0.52124
1.36548	2.0264	1.36387	0.00245	1.378	0.51773
1.36639	2.02281	1.36487	0.00246	1.37901	0.50934
1.36741	2.01667	1.36585	0.00246	1.38002	0.53435
1.36844	2.01384	1.3669	0.00247	1.38098	0.53293
1.3695	2.02058	1.36795	0.00247	1.38199	0.5177
1.37042	2.03458	1.36894	0.00247	1.38304	0.5213
1.3714	2.04434	1.36988	0.00248	1.38406	0.54388
1.3724	2.04949	1.37085	0.00247	1.38492	0.52486
1.37347	2.04918	1.37191	0.00247	1.38594	0.53253
1.37443	2.05814	1.3728	0.00247	1.38699	0.53255
1.37547	2.05739	1.3738	0.00248	1.38813	0.53429
1.37637	2.04717	1.37496	0.00249	1.38905	0.53327
1.37743	2.04886	1.37577	0.00249	1.3899	0.54756
1.37852	2.04985	1.37683	0.00249	1.3909	0.52927
1.37944	2.04266	1.37784	0.00249	1.39198	0.54807
1.38043	2.03337	1.37898	0.00249	1.39314	0.54755
1.38143	2.0507	1.37984	0.0025	1.3938	0.55364
1.38248	2.04394	1.38086	0.0025	1.39487	0.55119
1.38339	2.05437	1.38185	0.0025	1.39599	0.55663
1.38442	2.05592	1.38296	0.0025	1.39701	0.56011
1.38552	2.05527	1.38391	0.0025	1.39775	0.57391
1.38641	2.05797	1.38478	0.00251	1.39911	0.56638
1.38739	2.06309	1.38599	0.00251	1.39986	0.56206
1.38852	2.06085	1.38689	0.00251	1.40094	0.5634
1.38946	2.05336	1.38795	0.00251	1.40178	0.55989
1.39039	2.0467	1.38894	0.00252	1.40283	0.58051
1.39145	2.05369	1.3898	0.00252	1.40392	0.55956
1.39247	2.07026	1.39093	0.00252	1.40506	0.56847
1.39339	2.07912	1.39188	0.00253	1.4057	0.56916
1.39441	2.08079	1.39288	0.00253	1.4069	0.56776
1.39544	2.0763	1.39384	0.00253	1.40783	0.58049
1.39645	2.08949	1.39488	0.00254	1.40879	0.58764
1.39742	2.08177	1.39581	0.00254	1.40985	0.58008
1.39844	2.08674	1.39686	0.00254	1.41082	0.58666
1.39943	2.08292	1.39789	0.00254	1.41183	0.592
1.40042	2.07333	1.39894	0.00255	1.41298	0.58056
1.40142	2.08148	1.3998	0.00255	1.41404	0.60591
1.4024	2.07239	1.40085	0.00254	1.41495	0.60354
1.40342	2.06447	1.40188	0.00255	1.41598	0.60037
1.40447	2.0702	1.40279	0.00256	1.41701	0.5925
1.40543	2.07327	1.40383	0.00256	1.41787	0.6012
1.40642	2.07724	1.40484	0.00256	1.41889	0.6044
1.40746	2.07887	1.40589	0.00257	1.41996	0.61483
1.40844	2.08183	1.40684	0.00256	1.42103	0.6028
1.40941	2.08269	1.40792	0.00256	1.42197	0.60516
1.41038	2.09331	1.40884	0.00256	1.42295	0.61431
1.41148	2.10145	1.40992	0.00257	1.42385	0.62108
1.41246	2.08496	1.41089	0.00258	1.425	0.60578
1.41347	2.09269	1.41183	0.00258	1.4259	0.62788
1.41436	2.08799	1.41289	0.00259	1.42693	0.61963
1.41542	2.08386	1.41391	0.00259	1.42777	0.61394
1.41643	2.07983	1.41488	0.00258	1.42889	0.62616
1.41747	2.07669	1.41591	0.00258	1.42988	0.62528
1.41845	2.07989	1.41679	0.00259	1.43089	0.63192
1.4194	2.08391	1.41791	0.00259	1.43225	0.62042
1.42043	2.08648	1.41881	0.0026	1.43293	0.63799
1.42135	2.0876	1.4199	0.0026	1.43391	0.63559
1.42239	2.0853	1.42084	0.00261	1.43501	0.6308
1.42348	2.08652	1.42187	0.0026	1.43591	0.62166
1.42447	2.08804	1.42287	0.0026	1.43677	0.62543
1.42543	2.0898	1.424	0.0026	1.43778	0.63941
1.42644	2.09085	1.42484	0.00261	1.43902	0.63893
1.42742	2.08786	1.42588	0.00262	1.43997	0.64886
1.42842	2.08854	1.42694	0.00262	1.44059	0.62434
1.42944	2.09243	1.42785	0.00262	1.44164	0.65832
1.43041	2.09422	1.4288	0.00262	1.4429	0.62987
1.43138	2.09294	1.42988	0.00262	1.44392	0.64698
1.43239	2.09394	1.43089	0.00262	1.44496	0.64607
1.43346	2.09568	1.43186	0.00263	1.44586	0.6582
1.43435	2.09228	1.43284	0.00263	1.44691	0.65455
1.43534	2.08812	1.43383	0.00263	1.44806	0.65965
1.43643	2.09127	1.43479	0.00264	1.44886	0.66266
1.43745	2.0878	1.43595	0.00264	1.44975	0.65761
1.43836	2.0815	1.43691	0.00264	1.45088	0.66418
1.43942	2.08276	1.43781	0.00264	1.45192	0.66906
1.44049	2.09406	1.43886	0.00265	1.4529	0.66457
1.44144	2.10292	1.43983	0.00265	1.45397	0.67935
1.44238	2.10772	1.4408	0.00266	1.45491	0.66815
1.4434	2.11104	1.4418	0.00265	1.45595	0.68913
1.44441	2.11425	1.44281	0.00266	1.45694	0.6671
1.44545	2.11589	1.44383	0.00266	1.45801	0.69319
1.4464	2.11004	1.4449	0.00265	1.459	0.6904
1.44742	2.10444	1.44587	0.00266	1.45999	0.68349
1.44841	2.10803	1.44683	0.00267	1.46102	0.69586
1.44947	2.11439	1.44783	0.00268	1.46196	0.68476
1.45038	2.12162	1.44886	0.00268	1.46291	0.70875
1.45139	2.11991	1.44989	0.00268	1.46403	0.67404
1.45244	2.1225	1.45082	0.00268	1.46497	0.71129
1.45337	2.11934	1.45178	0.00268	1.46605	0.69228
1.45446	2.12196	1.45282	0.00268	1.46691	0.71516
1.45533	2.11666	1.45384	0.00269	1.46791	0.71383
1.45644	2.10816	1.45491	0.00269	1.46917	0.69994
1.45744	2.09972	1.45575	0.0027	1.46996	0.72248
1.45849	2.10683	1.45685	0.0027	1.47086	0.7169
1.45939	2.11985	1.45788	0.0027	1.47197	0.72151
1.4604	2.1271	1.45881	0.0027	1.4729	0.70545
1.4614	2.13114	1.45986	0.0027	1.47407	0.74073
1.46243	2.12751	1.46089	0.0027	1.47498	0.71238
1.46345	2.12262	1.46182	0.00271	1.47596	0.71795
1.46445	2.12194	1.46291	0.00271	1.47699	0.74221
1.4654	2.12902	1.46384	0.00272	1.47796	0.73107
1.4664	2.13632	1.46495	0.00272	1.47891	0.73008
1.46738	2.14047	1.46587	0.00272	1.47974	0.7524
1.46841	2.14295	1.46688	0.00272	1.48098	0.72321
1.46946	2.1437	1.46787	0.00272	1.48184	0.72835
1.47044	2.14397	1.46886	0.00272	1.48294	0.73422
1.47144	2.14327	1.46988	0.00272	1.4839	0.74741
1.47236	2.13813	1.47073	0.00273	1.48492	0.74108
1.4734	2.13618	1.47186	0.00274	1.4858	0.73745
1.47439	2.13682	1.47288	0.00275	1.48698	0.74351
1.47549	2.1369	1.47383	0.00274	1.4879	0.74455
1.47642	2.1394	1.47473	0.00275	1.48888	0.74438
1.47736	2.1443	1.47584	0.00274	1.49	0.75038
1.47842	2.1467	1.47685	0.00275	1.49085	0.75847
1.47949	2.1423	1.4777	0.00275	1.4918	0.7451
1.4804	2.13761	1.47878	0.00276	1.49283	0.75783
1.4814	2.14053	1.47991	0.00276	1.49406	0.76179
1.48236	2.14703	1.48076	0.00276	1.49482	0.76204
1.48343	2.15542	1.48182	0.00277	1.49594	0.76433
1.48438	2.16012	1.48285	0.00277	1.49696	0.76619
1.48539	2.15516	1.48383	0.00277	1.49792	0.76761
1.4864	2.11323	1.48485	0.00277	1.49878	0.77272
1.48741	2.16398	1.48582	0.00277	1.49995	0.77177
1.48837	2.16632	1.48678	0.00278	1.50093	0.75285
1.48938	2.16126	1.48783	0.00278	1.50181	0.7749
1.49042	2.15547	1.48882	0.00278	1.50312	0.76561
1.49138	2.1483	1.48981	0.00278	1.5039	0.77682
1.49237	2.14197	1.49081	0.00279	1.5049	0.7701
1.49341	2.1446	1.49184	0.00279	1.506	0.79228
1.49448	2.142	1.49279	0.00279	1.50695	0.78455
1.4954	2.14252	1.49387	0.00279	1.50785	0.79474
1.49639	2.1456	1.49485	0.00279	1.50893	0.77967
1.4974	2.14353	1.49581	0.0028	1.50986	0.78541
1.49842	2.14112	1.49675	0.00281	1.51085	0.78721
1.49938	2.14413	1.49787	0.00281	1.51186	0.79163
1.50039	2.14537	1.4988	0.00281	1.51286	0.77497
1.50138	2.14476	1.4998	0.00281	1.51391	0.80207
1.50245	2.14456	1.50094	0.00281	1.51488	0.7999
1.50346	2.15552	1.50181	0.00282	1.51598	0.79808
1.50441	2.16171	1.5028	0.00282	1.51688	0.80609
1.5054	2.16418	1.50381	0.00282	1.51792	0.80916
1.50639	2.16567	1.50487	0.00283	1.51885	0.80294
1.50738	2.16589	1.50583	0.00283	1.51989	0.81442
1.50839	2.168	1.50686	0.00283	1.52084	0.81793
1.50935	2.17106	1.50783	0.00284	1.52182	0.82254
1.51045	2.17261	1.5089	0.00284	1.5228	0.81624
1.51135	2.16741	1.50993	0.00285	1.52389	0.8452
1.51233	2.15961	1.5109	0.00284	1.52478	0.81765
1.51337	2.15314	1.51184	0.00285	1.52588	0.85218
1.51439	2.146	1.51283	0.00285	1.52692	0.83342
1.51537	2.14207	1.51382	0.00286	1.52772	0.82669
1.51632	2.14698	1.51475	0.00285	1.52883	0.83678
1.51731	2.15621	1.51582	0.00286	1.52976	0.81726
1.51842	2.16241	1.51682	0.00286	1.53077	0.84006
1.51936	2.17152	1.51784	0.00287	1.5317	0.84114
1.52034	2.17485	1.51888	0.00287	1.53293	0.84551
1.52142	2.17448	1.51981	0.00287	1.53414	0.84335
1.52244	2.17016	1.52081	0.00287	1.5349	0.85056
1.52342	2.17002	1.52183	0.00288	1.53592	0.86344
1.52441	2.17398	1.52281	0.00288	1.53703	0.82648
1.52537	2.17645	1.52378	0.00288	1.53824	0.86223
1.52634	2.17368	1.52494	0.0029	1.53891	0.87189
1.52743	2.16704	1.5258	0.00289	1.54023	0.85189
1.52834	2.16388	1.52684	0.00289	1.54109	0.85912
1.52927	2.15431	1.52788	0.00289	1.54198	0.85426
1.53044	2.13406	1.52884	0.0029	1.543	0.87521
1.53137	2.11729	1.52984	0.0029	1.54386	0.86065
1.53238	2.11254	1.53083	0.00291	1.54511	0.85903
1.53336	2.12327	1.53182	0.00291	1.54597	0.87039
1.53439	2.15598	1.53284	0.00292	1.54699	0.86982
1.53529	2.18585	1.53376	0.00292	1.54816	0.86043
1.53633	2.15824	1.53473	0.00292	1.54882	0.88585
1.53738	2.18411	1.5358	0.00292	1.55002	0.87697
1.53841	2.21792	1.53687	0.00293	1.55103	0.87981
1.53937	2.19732	1.53778	0.00292	1.55178	0.8732
1.54036	2.18907	1.53878	0.00293	1.55291	0.87755
1.54142	2.17837	1.53978	0.00294	1.55386	0.86438
1.54238	2.17093	1.54086	0.00294	1.5548	0.88783
1.54334	2.16758	1.54184	0.00295	1.55574	0.88988
1.54436	2.16185	1.54283	0.00295	1.55691	0.88095
1.54537	2.16106	1.54389	0.00294	1.55769	0.89484
1.54639	2.1652	1.54485	0.00294	1.55894	0.88932
1.54735	2.17699	1.54594	0.00295	1.55977	0.89404
1.54841	2.18466	1.5469	0.00296	1.561	0.89613
1.54939	2.19423	1.54775	0.00297	1.56194	0.88552
1.55029	2.20453	1.54876	0.00297	1.56279	0.90148
1.55132	2.2104	1.54986	0.00297	1.56382	0.88869
1.55234	2.23079	1.55075	0.00297	1.56479	0.89929
1.55337	2.23763	1.55174	0.00297	1.56563	0.91006
1.55428	2.2242	1.55287	0.00298	1.56702	0.8932
1.55529	2.20516	1.55381	0.00298	1.56795	0.9217
1.55641	2.19213	1.55479	0.00299	1.56895	0.91009
1.55737	2.18599	1.55583	0.00299	1.57004	0.90788
1.55831	2.17768	1.55676	0.00299	1.57084	0.91908
1.55937	2.17952	1.55782	0.003	1.57192	0.92074
1.5604	2.18637	1.55886	0.003	1.57303	0.90914
1.56136	2.19184	1.55985	0.00301	1.57418	0.93844
1.56234	2.19685	1.56073	0.00301	1.57487	0.91077
1.56339	2.20298	1.56184	0.00301	1.57593	0.91054
1.56437	2.20315	1.56281	0.00301	1.57704	0.91345
1.56531	2.20086	1.56383	0.00302	1.57812	0.9191
1.56633	2.19829	1.56488	0.00302	1.57913	0.93235
1.56733	2.19778	1.56573	0.00302	1.57992	0.92651
1.56835	2.2023	1.56675	0.00303	1.58084	0.91149
1.56931	2.20067	1.56782	0.00304	1.58178	0.96836
1.5703	2.20142	1.5688	0.00304	1.58288	0.93663
1.5714	2.19735	1.56984	0.00305	1.584	0.92649
1.57234	2.18244	1.57081	0.00305	1.58486	0.95091
1.57333	2.19055	1.57184	0.00305	1.58596	0.9489
1.57433	2.19819	1.57273	0.00305	1.58696	0.93501
1.57535	2.18801	1.57379	0.00305	1.58795	0.95985
1.57633	2.1906	1.57479	0.00306	1.58892	0.95946
1.57737	2.19637	1.57582	0.00307	1.59	0.96011
1.57831	2.20014	1.57675	0.00308	1.59089	0.93586
1.57933	2.21052	1.5778	0.00308	1.59177	0.95272
1.58037	2.22209	1.57881	0.00308	1.59294	0.94528
1.58137	2.23028	1.57979	0.00308	1.59365	0.93615
1.58237	2.23339	1.58077	0.00309	1.5947	0.94139
1.58326	2.2304	1.58178	0.00309	1.59585	0.94228
1.58431	2.22491	1.58282	0.0031	1.59647	0.97455
1.58537	2.22365	1.58377	0.00311	1.59787	0.96613
1.58631	2.22122	1.58476	0.00311	1.599	0.96482
1.58733	2.21817	1.58581	0.00311	1.59972	0.97185
1.58831	2.21604	1.58678	0.00311	1.60086	0.96635
1.58932	2.21271	1.58775	0.00311	1.60186	0.97321
1.59032	2.20775	1.58877	0.00311	1.60321	0.9759
1.59133	2.2072	1.58977	0.00311	1.60385	0.96907
1.59231	2.20745	1.59076	0.00313	1.60491	0.97893
1.5932	2.20757	1.59179	0.00314	1.6058	0.97007
1.59432	2.21201	1.59272	0.00315	1.60698	0.97384
1.59533	2.21432	1.59381	0.00316	1.60797	0.98844
1.59631	2.21725	1.59476	0.00315	1.6089	0.97162
1.59729	2.22077	1.59578	0.00315	1.61	0.98575
1.59832	2.22701	1.59678	0.00316	1.61089	0.9883
1.59934	2.22825	1.59779	0.00316	1.61176	1.01168
1.60031	2.22716	1.5987	0.00317	1.61277	1.00283
1.6013	2.22396	1.59973	0.00317	1.61379	0.99973
1.60237	2.22709	1.60079	0.00318	1.61472	0.98789
1.60332	2.22566	1.60177	0.00318	1.61645	1.01642
1.6043	2.22463	1.60283	0.00318	1.6183	1.02072
1.60532	2.2262	1.60372	0.00319	1.61932	1.01164
1.60637	2.22533	1.60476	0.0032	1.62027	0.99932
1.60729	2.22919	1.60575	0.0032	1.62124	1.04539
1.60827	2.23488	1.60671	0.00321	1.62212	1.01369
1.60929	2.23022	1.60772	0.00321	1.62327	1.03122
1.61035	2.2215	1.60875	0.00322	1.62429	1.01351
1.61129	2.22509	1.60976	0.00323	1.62529	1.01332
1.61225	2.22336	1.61076	0.00323	1.62641	1.03084
1.61332	2.23036	1.61184	0.00324	1.62736	0.9837
1.61434	2.24648	1.61275	0.00324	1.62829	1.03456
1.6153	2.24497	1.61379	0.00325	1.62912	1.00399
1.61632	2.25026	1.61469	0.00326	1.63029	1.04378
1.61735	2.26188	1.61574	0.00326	1.63139	1.02468
1.61829	2.2507	1.6168	0.00326	1.6322	1.03676
1.61927	2.24796	1.61775	0.00328	1.63326	1.04175
1.62033	2.24215	1.61873	0.00329	1.63428	1.02225
1.62137	2.23732	1.6197	0.00329	1.63509	1.02722
1.62233	2.22295	1.62076	0.00329	1.63629	1.0502
1.62329	2.2247	1.62166	0.0033	1.63725	1.05139
1.62432	2.22472	1.62275	0.0033	1.63821	1.042
1.62535	2.22392	1.62376	0.00331	1.63935	1.05278
1.62628	2.23275	1.62473	0.00333	1.64017	1.05259
1.62735	2.24561	1.62574	0.00333	1.64138	1.06219
1.62833	2.2493	1.62678	0.00334	1.64229	1.06496
1.62921	2.2506	1.62783	0.00334	1.64336	1.07805
1.6303	2.25782	1.62875	0.00335	1.64425	1.04198
1.63132	2.267	1.62977	0.00336	1.64546	1.07011
1.63234	2.26955	1.63082	0.00336	1.64623	1.04691
1.6333	2.26814	1.63174	0.00337	1.64728	1.05021
1.6343	2.27292	1.63278	0.00338	1.64813	1.08033
1.63531	2.27068	1.63382	0.00339	1.64934	1.04868
1.63626	2.25853	1.6347	0.0034	1.65043	1.04928
1.63731	2.24708	1.63566	0.00341	1.6515	1.07639
1.63828	2.26588	1.63674	0.00342	1.65236	1.07123
1.63925	2.26549	1.63774	0.00343	1.65309	1.07275
1.64031	2.26794	1.63869	0.00343	1.6542	1.07975
1.64134	2.26013	1.63974	0.00345	1.65531	1.0766
1.64228	2.26433	1.64084	0.00345	1.65617	1.08764
1.64324	2.25611	1.64182	0.00346	1.65739	1.07413
1.64432	2.26031	1.64275	0.00347	1.6582	1.07381
1.64529	2.26864	1.64369	0.00348	1.65899	1.08821
1.64626	2.24662	1.64473	0.0035	1.66037	1.08185
1.6473	2.24261	1.64572	0.00351	1.66133	1.09999
1.64833	2.25224	1.6468	0.00352	1.66232	1.05047
1.64926	2.25809	1.64766	0.00354	1.66315	1.06546
1.65029	2.26389	1.64866	0.00354	1.66434	1.07794
1.65128	2.26277	1.64987	0.00355	1.66538	1.06845
1.65228	2.26178	1.65074	0.00357	1.66643	1.07721
1.65323	2.25965	1.6517	0.00357	1.66717	1.11225
1.65428	2.25667	1.65279	0.00358	1.66821	1.09099
1.65535	2.25318	1.65366	0.0036	1.66932	1.08274
1.65628	2.25284	1.65477	0.00362	1.67027	1.11023
1.65733	2.25236	1.65572	0.00363	1.67121	1.09182
1.65835	2.24573	1.65682	0.00364	1.67222	1.11417
1.65929	2.25168	1.6577	0.00365	1.67331	1.08315
1.66034	2.25407	1.65877	0.00366	1.67426	1.11854
1.66134	2.25718	1.65971	0.00367	1.67535	1.08759
1.66229	2.2626	1.66072	0.00369	1.67619	1.10615
1.6633	2.26433	1.66171	0.0037	1.67713	1.09938
1.6643	2.26675	1.66275	0.00371	1.67826	1.10925
1.66525	2.2718	1.66374	0.00372	1.67928	1.09006
1.66628	2.26922	1.66471	0.00374	1.68023	1.09416
1.66735	2.27034	1.66576	0.00375	1.68134	1.12833
1.6683	2.28128	1.6667	0.00377	1.68231	1.11169
1.66923	2.27449	1.66779	0.00377	1.6833	1.14352
1.67028	2.27101	1.66865	0.00379	1.68429	1.10263
1.67135	2.28381	1.66968	0.00381	1.68528	1.10839
1.67236	2.28217	1.67073	0.00382	1.68629	1.1222
1.67319	2.27798	1.67173	0.00383	1.68731	1.13692
1.67428	2.27836	1.67275	0.00384	1.68821	1.14444
1.67529	2.26942	1.67367	0.00385	1.68924	1.12724
1.67626	2.25225	1.67473	0.00387	1.69027	1.13252
1.67736	2.26443	1.67568	0.00389	1.69109	1.14739
1.67826	2.27149	1.67673	0.0039	1.69215	1.12986
1.67926	2.27002	1.67768	0.00391	1.69308	1.11641
1.68032	2.26943	1.67875	0.00393	1.69442	1.1162
1.68134	2.2749	1.67973	0.00395	1.69526	1.1359
1.68224	2.27986	1.6808	0.00396	1.69631	1.12001
1.68324	2.28236	1.6818	0.00397	1.69733	1.15369
1.68433	2.28081	1.68267	0.00399	1.69821	1.11598
1.68522	2.27709	1.68371	0.00399	1.69933	1.16857
1.68629	2.2783	1.68477	0.00401	1.70025	1.1231
1.68729	2.27782	1.68578	0.00403	1.70033	1.15399
1.68826	2.2739	1.68674	0.00404	1.70095	1.15284
1.68925	2.26925	1.68771	0.00406
1.69031	2.26835	1.68875	0.00407
1.69135	2.26776	1.6897	0.00409
1.69225	2.26842	1.69073	0.0041
1.69324	2.26801	1.69169	0.00412
1.69431	2.26946	1.69268	0.00413
1.69538	2.2748	1.69373	0.00414
1.69631	2.27717	1.69469	0.00416
1.69727	2.27599	1.69575	0.00418
1.6983	2.27519	1.69683	0.0042
1.69928	2.27635	1.6977	0.00421
1.70019	2.27488	1.69873	0.00422
1.70075	2.28545	1.69985	0.00424
		1.7003	0.00425
		1.70055	0.00424

## Sheet: Figure 5
Figure 5c						Figure 5d						Figure 5e						Figure 5f						Figure 5g						Figure 5h
X (μm)	Z (μm)	pH				X (μm)	Z (μm)	pH				X (μm)	Z (μm)	pH				X (μm)	Z (μm)	pH				X (μm)	Z (μm)	pH				X (μm)	Z (μm)	pH
0	0	8.34074				0	0	4.67661				0	0	4.32473				0	0	5.25343				0	0	5.52906				0	0	5.61459
10	0	8.33033				10	0	4.78523				10	0	4.45457				10	0	5.34752				10	0	5.32382				10	0	5.49317
20	0	8.33464				20	0	4.62032				20	0	5.28234				20	0	4.88813				20	0	5.45005				20	0	5.58197
30	0	8.33947				30	0	4.66777				30	0	4.65705				30	0	4.48359				30	0	5.40162				30	0	5.76401
0	20	8.29624				40	0	4.61205				40	0	4.27759				40	0	5.32203				40	0	5.25975				40	0	5.75086
10	20	8.29901				0	20	4.50881				0	20	5.52956				0	20	5.78469				0	20	5.94579				0	20	5.87524
20	20	8.30964				10	20	4.86989				10	20	5.45291				10	20	5.44904				10	20	5.62982				10	20	5.77848
30	20	8.30744				20	20	4.55653				20	20	5.20915				20	20	5.12226				20	20	5.61517				20	20	5.89504
0	40	8.28176				30	20	4.71179				30	20	5.51469				30	20	5.59481				30	20	5.78921				30	20	6.02947
10	40	8.29179				40	20	4.59419				40	20	4.93724				40	20	5.54198				40	20	5.87131				40	20	5.95348
20	40	8.30794				0	40	4.64083				0	40	5.99643				0	40	6.25968				0	40	6.41036				0	40	6.55113
30	40	8.3133				10	40	4.48482				10	40	5.84681				10	40	6.07394				10	40	6.29428				10	40	6.37968
0	60	8.28451				20	40	4.63709				20	40	5.71879				20	40	5.98555				20	40	6.22017				20	40	6.45293
10	60	8.29415				30	40	4.63606				30	40	5.9575				30	40	5.74497				30	40	6.24158				30	40	6.45232
20	60	8.30179				40	40	4.51765				40	40	5.75119				40	40	5.9448				40	40	6.29029				40	40	6.4676
30	60	8.30976				0	60	4.74887				0	60	6.38798				0	60	7.19838				0	60	7.41155				0	60	7.44179
0	80	8.27932				10	60	4.62699				10	60	6.34415				10	60	6.80848				10	60	7.32286				10	60	7.45335
10	80	8.28908				20	60	4.59032				20	60	6.3225				20	60	6.55939				20	60	7.2177				20	60	7.44447
20	80	8.30558				30	60	4.56854				30	60	6.23323				30	60	6.45999				30	60	7.20659				30	60	7.46087
30	80	8.32941				40	60	4.61793				40	60	6.273				40	60	6.45704				40	60	7.24846				40	60	7.52199
0	100	8.28244				0	80	4.8831				0	80	7.17227				0	80	7.42992				0	80	7.6015				0	80	7.57966
10	100	8.28953				10	80	4.77763				10	80	7.06808				10	80	7.51932				10	80	7.58565				10	80	7.61562
20	100	8.28664				20	80	4.61435				20	80	7.01427				20	80	7.54814				20	80	7.5496				20	80	7.63268
30	100	8.32488				30	80	4.59245				30	80	6.98507				30	80	7.5131				30	80	7.594				30	80	7.63387
						40	80	4.62793				40	80	6.95358				40	80	7.5343				40	80	7.61241				40	80	7.66058
						0	100	4.93415				0	100	7.60247				0	100	7.60461				0	100	7.61087				0	100	7.61003
						10	100	4.69998				10	100	7.54283				10	100	7.55129				10	100	7.60411				10	100	7.71253
						20	100	4.53906				20	100	7.48819				20	100	7.56755				20	100	7.5857				20	100	7.63695
						30	100	4.60181				30	100	7.48524				30	100	7.57839				30	100	7.61803				30	100	7.64964
						40	100	4.67648				40	100	7.47893				40	100	7.63224				40	100	7.66005				40	100	7.66635

## Sheet: Figure 6
Figure 6a								Figure 6b									Figure 6c	0	0	0	0	0	0	0	0	0	0	0	0	0	0	0	0	0	0	0	0	0	0	0	0	0	0	0	0	0	0	0	0
X direction (cm)	0.16 m/s	0.34 m/s	0.56 m/s	0.77 m/s				CO2 flux (mmol·m-2·s-1)	0.16 m/s	CO2 flux (mmol·m-2·s-1)	0.34 m/s	CO2 flux (mmol·m-2·s-1)	0.56 m/s	CO2 flux (mmol·m-2·s-1)	0.77 m/s		Z matrix	0.0001	0.0001	0.0001	0.0001	0.0001	0.0001	0.0001	0.0001	0.0001	0.0001	0.0001	0.0001	0.0001	0.0001	0.0001	0.0001	0.0001	0.0001	0.0001	0.0001	0.0001	0.0001	0.0001	0.0001	0.0001	0.0001	0.0001	0.0001	0.0001	0.0001	0.0001	0.0001
0	0	0	0	0				5e-05	0.000371525	0	0	0	0	0	0			0.0002	0.0002	0.0002	0.0002	0.0002	0.0002	0.0002	0.0002	0.0002	0.0002	0.0002	0.0002	0.0002	0.0002	0.0002	0.0002	0.0002	0.0002	0.0002	0.0002	0.0002	0.0002	0.0002	0.0002	0.0002	0.0002	0.0002	0.0002	0.0002	0.0002	0.0002	0.0002
4.07329e-05	2.88069	2.24067	1.89732	1.70624				0.0001	0.000742981	5e-05	0.000596434	5e-05	0.000809383	5e-05	0.00098089			0.0003	0.0003	0.0003	0.0003	0.0003	0.0003	0.0003	0.0003	0.0003	0.0003	0.0003	0.0003	0.0003	0.0003	0.0003	0.0003	0.0003	0.0003	0.0003	0.0003	0.0003	0.0003	0.0003	0.0003	0.0003	0.0003	0.0003	0.0003	0.0003	0.0003	0.0003	0.0003
8.14658e-05	3.62945	2.82306	2.39048	2.14973				0.000155	0.00115	0.0001	0.00119	0.0001	0.00162	0.0001	0.00196			0.0004	0.0004	0.0004	0.0004	0.0004	0.0004	0.0004	0.0004	0.0004	0.0004	0.0004	0.0004	0.0004	0.0004	0.0004	0.0004	0.0004	0.0004	0.0004	0.0004	0.0004	0.0004	0.0004	0.0004	0.0004	0.0004	0.0004	0.0004	0.0004	0.0004	0.0004	0.0004
0.000122199	4.15468	3.2316	2.73641	2.46082				0.00021	0.00156	0.000155	0.00185	0.000155	0.0025	0.000155	0.00303			0.0005	0.0005	0.0005	0.0005	0.0005	0.0005	0.0005	0.0005	0.0005	0.0005	0.0005	0.0005	0.0005	0.0005	0.0005	0.0005	0.0005	0.0005	0.0005	0.0005	0.0005	0.0005	0.0005	0.0005	0.0005	0.0005	0.0005	0.0005	0.0005	0.0005	0.0005	0.0005
0.000162932	4.57282	3.55684	3.01181	2.70849				0.0002705	0.002	0.00021	0.0025	0.00021	0.00339	0.00021	0.0041			0.0006	0.0006	0.0006	0.0006	0.0006	0.0006	0.0006	0.0006	0.0006	0.0006	0.0006	0.0006	0.0006	0.0006	0.0006	0.0006	0.0006	0.0006	0.0006	0.0006	0.0006	0.0006	0.0006	0.0006	0.0006	0.0006	0.0006	0.0006	0.0006	0.0006	0.0006	0.0006
0.000203664	4.92592	3.83149	3.24437	2.91763				0.000331	0.00245	0.0002705	0.00321	0.0002705	0.00435	0.0002705	0.00526			0.0007	0.0007	0.0007	0.0007	0.0007	0.0007	0.0007	0.0007	0.0007	0.0007	0.0007	0.0007	0.0007	0.0007	0.0007	0.0007	0.0007	0.0007	0.0007	0.0007	0.0007	0.0007	0.0007	0.0007	0.0007	0.0007	0.0007	0.0007	0.0007	0.0007	0.0007	0.0007
0.000244397	5.23457	4.07156	3.44766	3.10044				0.00039755	0.00293	0.000331	0.00392	0.000331	0.0053	0.000331	0.0064			0.0008	0.0008	0.0008	0.0008	0.0008	0.0008	0.0008	0.0008	0.0008	0.0008	0.0008	0.0008	0.0008	0.0008	0.0008	0.0008	0.0008	0.0008	0.0008	0.0008	0.0008	0.0008	0.0008	0.0008	0.0008	0.0008	0.0008	0.0008	0.0008	0.0008	0.0008	0.0008
0.00028513	5.51057	4.28624	3.62945	3.26392				0.0004641	0.00342	0.00039755	0.00469	0.00039755	0.00633	0.00039755	0.00763			0.0009	0.0009	0.0009	0.0009	0.0009	0.0009	0.0009	0.0009	0.0009	0.0009	0.0009	0.0009	0.0009	0.0009	0.0009	0.0009	0.0009	0.0009	0.0009	0.0009	0.0009	0.0009	0.0009	0.0009	0.0009	0.0009	0.0009	0.0009	0.0009	0.0009	0.0009	0.0009
0.000325863	5.76139	4.48133	3.79464	3.41248				0.000537305	0.00394	0.0004641	0.00545	0.0004641	0.00734	0.0004641	0.00883			0.001	0.001	0.001	0.001	0.001	0.001	0.001	0.001	0.001	0.001	0.001	0.001	0.001	0.001	0.001	0.001	0.001	0.001	0.001	0.001	0.001	0.001	0.001	0.001	0.001	0.001	0.001	0.001	0.001	0.001	0.001	0.001
0.000366596	5.99208	4.66078	3.94659	3.54912				0.00061051	0.00446	0.000537305	0.00627	0.000537305	0.00841	0.000537305	0.01009			0.0011	0.0011	0.0011	0.0011	0.0011	0.0011	0.0011	0.0011	0.0011	0.0011	0.0011	0.0011	0.0011	0.0011	0.0011	0.0011	0.0011	0.0011	0.0011	0.0011	0.0011	0.0011	0.0011	0.0011	0.0011	0.0011	0.0011	0.0011	0.0011	0.0011	0.0011	0.0011
0.000407329	6.20626	4.82737	4.08766	3.67598				0.000691035	0.00502	0.00061051	0.00707	0.00061051	0.00945	0.00061051	0.01129			0.0012	0.0012	0.0012	0.0012	0.0012	0.0012	0.0012	0.0012	0.0012	0.0012	0.0012	0.0012	0.0012	0.0012	0.0012	0.0012	0.0012	0.0012	0.0012	0.0012	0.0012	0.0012	0.0012	0.0012	0.0012	0.0012	0.0012	0.0012	0.0012	0.0012	0.0012	0.0012
0.000448062	6.4066	4.9832	4.21961	3.79464				0.000771561	0.00557	0.000691035	0.00791	0.000691035	0.01052	0.000691035	0.01253			0.0013	0.0013	0.0013	0.0013	0.0013	0.0013	0.0013	0.0013	0.0013	0.0013	0.0013	0.0013	0.0013	0.0013	0.0013	0.0013	0.0013	0.0013	0.0013	0.0013	0.0013	0.0013	0.0013	0.0013	0.0013	0.0013	0.0013	0.0013	0.0013	0.0013	0.0013	0.0013
0.000488795	6.59514	5.12985	4.34378	3.90631				0.000860139	0.00615	0.000771561	0.00873	0.000771561	0.01153	0.000771561	0.01366			0.0014	0.0014	0.0014	0.0014	0.0014	0.0014	0.0014	0.0014	0.0014	0.0014	0.0014	0.0014	0.0014	0.0014	0.0014	0.0014	0.0014	0.0014	0.0014	0.0014	0.0014	0.0014	0.0014	0.0014	0.0014	0.0014	0.0014	0.0014	0.0014	0.0014	0.0014	0.0014
0.000529528	6.77347	5.26856	4.46124	4.01194				0.000948717	0.00672	0.000860139	0.00957	0.000860139	0.01255	0.000860139	0.01478			0.0015	0.0015	0.0015	0.0015	0.0015	0.0015	0.0015	0.0015	0.0015	0.0015	0.0015	0.0015	0.0015	0.0015	0.0015	0.0015	0.0015	0.0015	0.0015	0.0015	0.0015	0.0015	0.0015	0.0015	0.0015	0.0015	0.0015	0.0015	0.0015	0.0015	0.0015	0.0015
0.000570261	6.94288	5.40033	4.57282	4.11228				0.00105	0.00731	0.000948717	0.01036	0.000948717	0.01348	0.000948717	0.01576			0.0016	0.0016	0.0016	0.0016	0.0016	0.0016	0.0016	0.0016	0.0016	0.0016	0.0016	0.0016	0.0016	0.0016	0.0016	0.0016	0.0016	0.0016	0.0016	0.0016	0.0016	0.0016	0.0016	0.0016	0.0016	0.0016	0.0016	0.0016	0.0016	0.0016	0.0016	0.0016
0.000610993	7.1044	5.52596	4.6792	4.20795				0.00114	0.00787	0.00105	0.01116	0.00105	0.01437	0.00105	0.01667			0.0017	0.0017	0.0017	0.0017	0.0017	0.0017	0.0017	0.0017	0.0017	0.0017	0.0017	0.0017	0.0017	0.0017	0.0017	0.0017	0.0017	0.0017	0.0017	0.0017	0.0017	0.0017	0.0017	0.0017	0.0017	0.0017	0.0017	0.0017	0.0017	0.0017	0.0017	0.0017
0.000651726	7.25889	5.64613	4.78095	4.29945				0.00125	0.00845	0.00114	0.01188	0.00114	0.01514	0.00114	0.01742			0.0018	0.0018	0.0018	0.0018	0.0018	0.0018	0.0018	0.0018	0.0018	0.0018	0.0018	0.0018	0.0018	0.0018	0.0018	0.0018	0.0018	0.0018	0.0018	0.0018	0.0018	0.0018	0.0018	0.0018	0.0018	0.0018	0.0018	0.0018	0.0018	0.0018	0.0018	0.0018
0.000692459	7.40707	5.76139	4.87855	4.38722				0.00136	0.00898	0.00125	0.01257	0.00125	0.01583	0.00125	0.01804			0.0019	0.0019	0.0019	0.0019	0.0019	0.0019	0.0019	0.0019	0.0019	0.0019	0.0019	0.0019	0.0019	0.0019	0.0019	0.0019	0.0019	0.0019	0.0019	0.0019	0.0019	0.0019	0.0019	0.0019	0.0019	0.0019	0.0019	0.0019	0.0019	0.0019	0.0019	0.0019
0.000733192	7.54955	5.87221	4.97239	4.47161				0.00148	0.00951	0.00136	0.01317	0.00136	0.01636	0.00136	0.01848			0.002	0.002	0.002	0.002	0.002	0.002	0.002	0.002	0.002	0.002	0.002	0.002	0.002	0.002	0.002	0.002	0.002	0.002	0.002	0.002	0.002	0.002	0.002	0.002	0.002	0.002	0.002	0.002	0.002	0.002	0.002	0.002
0.000773925	7.68685	5.979	5.06282	4.55293				0.00159	0.00998	0.00148	0.01371	0.00148	0.01679	0.00148	0.01874			0.0021	0.0021	0.0021	0.0021	0.0021	0.0021	0.0021	0.0021	0.0021	0.0021	0.0021	0.0021	0.0021	0.0021	0.0021	0.0021	0.0021	0.0021	0.0021	0.0021	0.0021	0.0021	0.0021	0.0021	0.0021	0.0021	0.0021	0.0021	0.0021	0.0021	0.0021	0.0021
0.000814658	7.8194	6.08211	5.15012	4.63145				0.00172	0.01043	0.00159	0.01413	0.00159	0.01704	0.00159	0.0188			0.0022	0.0022	0.0022	0.0022	0.0022	0.0022	0.0022	0.0022	0.0022	0.0022	0.0022	0.0022	0.0022	0.0022	0.0022	0.0022	0.0022	0.0022	0.0022	0.0022	0.0022	0.0022	0.0022	0.0022	0.0022	0.0022	0.0022	0.0022	0.0022	0.0022	0.0022	0.0022
0.000855391	7.94761	6.18183	5.23457	4.70739				0.00185	0.0108	0.00172	0.01447	0.00172	0.01713	0.00172	0.01864			0.0023	0.0023	0.0023	0.0023	0.0023	0.0023	0.0023	0.0023	0.0023	0.0023	0.0023	0.0023	0.0023	0.0023	0.0023	0.0023	0.0023	0.0023	0.0023	0.0023	0.0023	0.0023	0.0023	0.0023	0.0023	0.0023	0.0023	0.0023	0.0023	0.0023	0.0023	0.0023
0.000896124	8.07182	6.27844	5.31637	4.78095				0.002	0.01113	0.00185	0.01467	0.00185	0.01706	0.00185	0.01829			0.0024	0.0024	0.0024	0.0024	0.0024	0.0024	0.0024	0.0024	0.0024	0.0024	0.0024	0.0024	0.0024	0.0024	0.0024	0.0024	0.0024	0.0024	0.0024	0.0024	0.0024	0.0024	0.0024	0.0024	0.0024	0.0024	0.0024	0.0024	0.0024	0.0024	0.0024	0.0024
0.000936857	8.19231	6.37216	5.39573	4.85232				0.00214	0.01138	0.002	0.01475	0.002	0.01678	0.002	0.01769			0.0025	0.0025	0.0025	0.0025	0.0025	0.0025	0.0025	0.0025	0.0025	0.0025	0.0025	0.0025	0.0025	0.0025	0.0025	0.0025	0.0025	0.0025	0.0025	0.0025	0.0025	0.0025	0.0025	0.0025	0.0025	0.0025	0.0025	0.0025	0.0025	0.0025	0.0025	0.0025
0.00097759	8.30936	6.4632	5.47282	4.92165				0.0023	0.01156	0.00214	0.0147	0.00214	0.01635	0.00214	0.01692			0.0026	0.0026	0.0026	0.0026	0.0026	0.0026	0.0026	0.0026	0.0026	0.0026	0.0026	0.0026	0.0026	0.0026	0.0026	0.0026	0.0026	0.0026	0.0026	0.0026	0.0026	0.0026	0.0026	0.0026	0.0026	0.0026	0.0026	0.0026	0.0026	0.0026	0.0026	0.0026
0.00102	8.4232	6.55175	5.5478	4.98908				0.00245	0.01165	0.0023	0.0145	0.0023	0.0157	0.0023	0.01592			0.0027	0.0027	0.0027	0.0027	0.0027	0.0027	0.0027	0.0027	0.0027	0.0027	0.0027	0.0027	0.0027	0.0027	0.0027	0.0027	0.0027	0.0027	0.0027	0.0027	0.0027	0.0027	0.0027	0.0027	0.0027	0.0027	0.0027	0.0027	0.0027	0.0027	0.0027	0.0027
0.00106	8.53404	6.63797	5.62081	5.05473				0.00262	0.01165	0.00245	0.01417	0.00245	0.01492	0.00245	0.01481			0.0028	0.0028	0.0028	0.0028	0.0028	0.0028	0.0028	0.0028	0.0028	0.0028	0.0028	0.0028	0.0028	0.0028	0.0028	0.0028	0.0028	0.0028	0.0028	0.0028	0.0028	0.0028	0.0028	0.0028	0.0028	0.0028	0.0028	0.0028	0.0028	0.0028	0.0028	0.0028
0.0011	8.64208	6.722	5.69196	5.11872				0.0028	0.01155	0.00262	0.01368	0.00262	0.01395	0.00262	0.01352			0.0029	0.0029	0.0029	0.0029	0.0029	0.0029	0.0029	0.0029	0.0029	0.0029	0.0029	0.0029	0.0029	0.0029	0.0029	0.0029	0.0029	0.0029	0.0029	0.0029	0.0029	0.0029	0.0029	0.0029	0.0029	0.0029	0.0029	0.0029	0.0029	0.0029	0.0029	0.0029
0.00114	8.74748	6.80398	5.76139	5.18115				0.00299	0.01135	0.0028	0.01307	0.0028	0.0129	0.0028	0.01222			0.003	0.003	0.003	0.003	0.003	0.003	0.003	0.003	0.003	0.003	0.003	0.003	0.003	0.003	0.003	0.003	0.003	0.003	0.003	0.003	0.003	0.003	0.003	0.003	0.003	0.003	0.003	0.003	0.003	0.003	0.003	0.003
0.00118	8.8504	6.88404	5.82917	5.24211				0.00318	0.01107	0.00299	0.01231	0.00299	0.0117	0.00299	0.01084			0.0031	0.0031	0.0031	0.0031	0.0031	0.0031	0.0031	0.0031	0.0031	0.0031	0.0031	0.0031	0.0031	0.0031	0.0031	0.0031	0.0031	0.0031	0.0031	0.0031	0.0031	0.0031	0.0031	0.0031	0.0031	0.0031	0.0031	0.0031	0.0031	0.0031	0.0031	0.0031
0.00122	8.95098	6.96227	5.89542	5.30168				0.00339	0.01066	0.00318	0.01147	0.00318	0.01053	0.00318	0.00958			0.0032	0.0032	0.0032	0.0032	0.0032	0.0032	0.0032	0.0032	0.0032	0.0032	0.0032	0.0032	0.0032	0.0032	0.0032	0.0032	0.0032	0.0032	0.0032	0.0032	0.0032	0.0032	0.0032	0.0032	0.0032	0.0032	0.0032	0.0032	0.0032	0.0032	0.0032	0.0032
0.00126	9.04935	7.03879	5.96021	5.35995				0.00359	0.01018	0.00339	0.0105	0.00339	0.00929	0.00339	0.00836			0.0033	0.0033	0.0033	0.0033	0.0033	0.0033	0.0033	0.0033	0.0033	0.0033	0.0033	0.0033	0.0033	0.0033	0.0033	0.0033	0.0033	0.0033	0.0033	0.0033	0.0033	0.0033	0.0033	0.0033	0.0033	0.0033	0.0033	0.0033	0.0033	0.0033	0.0033	0.0033
0.0013	9.14563	7.11367	6.02362	5.41697				0.00382	0.00959	0.00359	0.00953	0.00359	0.00817	0.00359	0.00734			0.0034	0.0034	0.0034	0.0034	0.0034	0.0034	0.0034	0.0034	0.0034	0.0034	0.0034	0.0034	0.0034	0.0034	0.0034	0.0034	0.0034	0.0034	0.0034	0.0034	0.0034	0.0034	0.0034	0.0034	0.0034	0.0034	0.0034	0.0034	0.0034	0.0034	0.0034	0.0034
0.00134	9.23992	7.18702	6.08572	5.47282				0.00405	0.00895	0.00382	0.00848	0.00382	0.00709	0.00382	0.00645			0.0035	0.0035	0.0035	0.0035	0.0035	0.0035	0.0035	0.0035	0.0035	0.0035	0.0035	0.0035	0.0035	0.0035	0.0035	0.0035	0.0035	0.0035	0.0035	0.0035	0.0035	0.0035	0.0035	0.0035	0.0035	0.0035	0.0035	0.0035	0.0035	0.0035	0.0035	0.0035
0.00138	9.33233	7.25889	6.14659	5.52755				0.00431	0.00822	0.00405	0.0075	0.00405	0.00619	0.00405	0.0058			0.0036	0.0036	0.0036	0.0036	0.0036	0.0036	0.0036	0.0036	0.0036	0.0036	0.0036	0.0036	0.0036	0.0036	0.0036	0.0036	0.0036	0.0036	0.0036	0.0036	0.0036	0.0036	0.0036	0.0036	0.0036	0.0036	0.0036	0.0036	0.0036	0.0036	0.0036	0.0036
0.00143	9.42294	7.32937	6.20626	5.58122				0.00456	0.00749	0.00431	0.00651	0.00431	0.0054	0.00431	0.00533			0.0037	0.0037	0.0037	0.0037	0.0037	0.0037	0.0037	0.0037	0.0037	0.0037	0.0037	0.0037	0.0037	0.0037	0.0037	0.0037	0.0037	0.0037	0.0037	0.0037	0.0037	0.0037	0.0037	0.0037	0.0037	0.0037	0.0037	0.0037	0.0037	0.0037	0.0037	0.0037
0.00147	9.51184	7.39852	6.26482	5.63388				0.00484	0.00669	0.00456	0.00564	0.00456	0.00482	0.00456	0.00507			0.0038	0.0038	0.0038	0.0038	0.0038	0.0038	0.0038	0.0038	0.0038	0.0038	0.0038	0.0038	0.0038	0.0038	0.0038	0.0038	0.0038	0.0038	0.0038	0.0038	0.0038	0.0038	0.0038	0.0038	0.0038	0.0038	0.0038	0.0038	0.0038	0.0038	0.0038	0.0038
0.00151	9.59911	7.4664	6.3223	5.68557				0.00512	0.00592	0.00484	0.00484	0.00484	0.00439	0.00484	0.00497			0.0039	0.0039	0.0039	0.0039	0.0039	0.0039	0.0039	0.0039	0.0039	0.0039	0.0039	0.0039	0.0039	0.0039	0.0039	0.0039	0.0039	0.0039	0.0039	0.0039	0.0039	0.0039	0.0039	0.0039	0.0039	0.0039	0.0039	0.0039	0.0039	0.0039	0.0039	0.0039
0.00155	9.68482	7.53307	6.37875	5.73634				0.00542	0.00514	0.00512	0.0042	0.00512	0.00414	0.00512	0.00501			0.004	0.004	0.004	0.004	0.004	0.004	0.004	0.004	0.004	0.004	0.004	0.004	0.004	0.004	0.004	0.004	0.004	0.004	0.004	0.004	0.004	0.004	0.004	0.004	0.004	0.004	0.004	0.004	0.004	0.004	0.004	0.004
0.00159	9.76904	7.59858	6.43422	5.78622				0.00573	0.00444	0.00542	0.00366	0.00542	0.00403	0.00542	0.00515			0.0041	0.0041	0.0041	0.0041	0.0041	0.0041	0.0041	0.0041	0.0041	0.0041	0.0041	0.0041	0.0041	0.0041	0.0041	0.0041	0.0041	0.0041	0.0041	0.0041	0.0041	0.0041	0.0041	0.0041	0.0041	0.0041	0.0041	0.0041	0.0041	0.0041	0.0041	0.0041
0.00163	9.85183	7.66297	6.48875	5.83526				0.00606	0.00377	0.00573	0.0033	0.00573	0.00404	0.00573	0.00536			0.0042	0.0042	0.0042	0.0042	0.0042	0.0042	0.0042	0.0042	0.0042	0.0042	0.0042	0.0042	0.0042	0.0042	0.0042	0.0042	0.0042	0.0042	0.0042	0.0042	0.0042	0.0042	0.0042	0.0042	0.0042	0.0042	0.0042	0.0042	0.0042	0.0042	0.0042	0.0042
0.00167	9.93326	7.72631	6.54238	5.88349				0.0064	0.00321	0.00606	0.00304	0.00606	0.00414	0.00606	0.00563			0.0043	0.0043	0.0043	0.0043	0.0043	0.0043	0.0043	0.0043	0.0043	0.0043	0.0043	0.0043	0.0043	0.0043	0.0043	0.0043	0.0043	0.0043	0.0043	0.0043	0.0043	0.0043	0.0043	0.0043	0.0043	0.0043	0.0043	0.0043	0.0043	0.0043	0.0043	0.0043
0.00171	10.0134	7.78862	6.59514	5.93093				0.00677	0.00272	0.0064	0.00292	0.0064	0.0043	0.0064	0.00591			0.0044	0.0044	0.0044	0.0044	0.0044	0.0044	0.0044	0.0044	0.0044	0.0044	0.0044	0.0044	0.0044	0.0044	0.0044	0.0044	0.0044	0.0044	0.0044	0.0044	0.0044	0.0044	0.0044	0.0044	0.0044	0.0044	0.0044	0.0044	0.0044	0.0044	0.0044	0.0044
0.00175	10.0922	7.84995	6.64707	5.97764				0.00714	0.00235	0.00677	0.00289	0.00677	0.0045	0.00677	0.00622			0.0045	0.0045	0.0045	0.0045	0.0045	0.0045	0.0045	0.0045	0.0045	0.0045	0.0045	0.0045	0.0045	0.0045	0.0045	0.0045	0.0045	0.0045	0.0045	0.0045	0.0045	0.0045	0.0045	0.0045	0.0045	0.0045	0.0045	0.0045	0.0045	0.0045	0.0045	0.0045
0.00179	10.1699	7.91034	6.69821	6.02362				0.00755	0.00206	0.00714	0.00293	0.00714	0.00472	0.00714	0.00653			0.0046	0.0046	0.0046	0.0046	0.0046	0.0046	0.0046	0.0046	0.0046	0.0046	0.0046	0.0046	0.0046	0.0046	0.0046	0.0046	0.0046	0.0046	0.0046	0.0046	0.0046	0.0046	0.0046	0.0046	0.0046	0.0046	0.0046	0.0046	0.0046	0.0046	0.0046	0.0046
0.00183	10.2463	7.96981	6.74857	6.06891				0.00795	0.00189	0.00755	0.00303	0.00755	0.00496	0.00755	0.00687			0.0047	0.0047	0.0047	0.0047	0.0047	0.0047	0.0047	0.0047	0.0047	0.0047	0.0047	0.0047	0.0047	0.0047	0.0047	0.0047	0.0047	0.0047	0.0047	0.0047	0.0047	0.0047	0.0047	0.0047	0.0047	0.0047	0.0047	0.0047	0.0047	0.0047	0.0047	0.0047
0.00187	10.3217	8.02842	6.79819	6.11354				0.0084	0.00178	0.00795	0.00315	0.00795	0.0052	0.00795	0.00721			0.0048	0.0048	0.0048	0.0048	0.0048	0.0048	0.0048	0.0048	0.0048	0.0048	0.0048	0.0048	0.0048	0.0048	0.0048	0.0048	0.0048	0.0048	0.0048	0.0048	0.0048	0.0048	0.0048	0.0048	0.0048	0.0048	0.0048	0.0048	0.0048	0.0048	0.0048	0.0048
0.00191	10.3959	8.08618	6.8471	6.15752				0.00885	0.00175	0.0084	0.0033	0.0084	0.00547	0.0084	0.00758			0.0049	0.0049	0.0049	0.0049	0.0049	0.0049	0.0049	0.0049	0.0049	0.0049	0.0049	0.0049	0.0049	0.0049	0.0049	0.0049	0.0049	0.0049	0.0049	0.0049	0.0049	0.0049	0.0049	0.0049	0.0049	0.0049	0.0049	0.0049	0.0049	0.0049	0.0049	0.0049
0.00196	10.4691	8.14312	6.89532	6.20089				0.00934	0.00176	0.00885	0.00345	0.00885	0.00573	0.00885	0.00794			0.005	0.005	0.005	0.005	0.005	0.005	0.005	0.005	0.005	0.005	0.005	0.005	0.005	0.005	0.005	0.005	0.005	0.005	0.005	0.005	0.005	0.005	0.005	0.005	0.005	0.005	0.005	0.005	0.005	0.005	0.005	0.005
0.002	10.5413	8.19929	6.94288	6.24365				0.00983	0.0018	0.00934	0.00362	0.00934	0.00602	0.00934	0.00834			0.0051	0.0051	0.0051	0.0051	0.0051	0.0051	0.0051	0.0051	0.0051	0.0051	0.0051	0.0051	0.0051	0.0051	0.0051	0.0051	0.0051	0.0051	0.0051	0.0051	0.0051	0.0051	0.0051	0.0051	0.0051	0.0051	0.0051	0.0051	0.0051	0.0051	0.0051	0.0051
0.00204	10.6126	8.25469	6.98979	6.28584				0.01038	0.00187	0.00983	0.00379	0.00983	0.0063	0.00983	0.00873			0.0052	0.0052	0.0052	0.0052	0.0052	0.0052	0.0052	0.0052	0.0052	0.0052	0.0052	0.0052	0.0052	0.0052	0.0052	0.0052	0.0052	0.0052	0.0052	0.0052	0.0052	0.0052	0.0052	0.0052	0.0052	0.0052	0.0052	0.0052	0.0052	0.0052	0.0052	0.0052
0.00208	10.6829	8.30936	7.03608	6.32747				0.01092	0.00195	0.01038	0.00398	0.01038	0.0066	0.01038	0.00915			0.0053	0.0053	0.0053	0.0053	0.0053	0.0053	0.0053	0.0053	0.0053	0.0053	0.0053	0.0053	0.0053	0.0053	0.0053	0.0053	0.0053	0.0053	0.0053	0.0053	0.0053	0.0053	0.0053	0.0053	0.0053	0.0053	0.0053	0.0053	0.0053	0.0053	0.0053	0.0053
0.00212	10.7522	8.36331	7.08177	6.36856				0.01151	0.00204	0.01092	0.00416	0.01092	0.00691	0.01092	0.00957			0.0054	0.0054	0.0054	0.0054	0.0054	0.0054	0.0054	0.0054	0.0054	0.0054	0.0054	0.0054	0.0054	0.0054	0.0054	0.0054	0.0054	0.0054	0.0054	0.0054	0.0054	0.0054	0.0054	0.0054	0.0054	0.0054	0.0054	0.0054	0.0054	0.0054	0.0054	0.0054
0.00216	10.8207	8.41659	7.12688	6.40912				0.01211	0.00213	0.01151	0.00436	0.01151	0.00723	0.01151	0.01002			0.0055	0.0055	0.0055	0.0055	0.0055	0.0055	0.0055	0.0055	0.0055	0.0055	0.0055	0.0055	0.0055	0.0055	0.0055	0.0055	0.0055	0.0055	0.0055	0.0055	0.0055	0.0055	0.0055	0.0055	0.0055	0.0055	0.0055	0.0055	0.0055	0.0055	0.0055	0.0055
0.0022	10.8883	8.46919	7.17143	6.44918				0.01277	0.00223	0.01211	0.00455	0.01211	0.00756	0.01211	0.01047			0.0056	0.0056	0.0056	0.0056	0.0056	0.0056	0.0056	0.0056	0.0056	0.0056	0.0056	0.0056	0.0056	0.0056	0.0056	0.0056	0.0056	0.0056	0.0056	0.0056	0.0056	0.0056	0.0056	0.0056	0.0056	0.0056	0.0056	0.0056	0.0056	0.0056	0.0056	0.0056
0.00224	10.9551	8.52115	7.21542	6.48875				0.01342	0.00233	0.01277	0.00476	0.01277	0.00791	0.01277	0.01095			0.0057	0.0057	0.0057	0.0057	0.0057	0.0057	0.0057	0.0057	0.0057	0.0057	0.0057	0.0057	0.0057	0.0057	0.0057	0.0057	0.0057	0.0057	0.0057	0.0057	0.0057	0.0057	0.0057	0.0057	0.0057	0.0057	0.0057	0.0057	0.0057	0.0057	0.0057	0.0057
0.00228	11.0211	8.57248	7.25889	6.52784				0.01414	0.00243	0.01342	0.00497	0.01342	0.00825	0.01342	0.01143			0.0058	0.0058	0.0058	0.0058	0.0058	0.0058	0.0058	0.0058	0.0058	0.0058	0.0058	0.0058	0.0058	0.0058	0.0058	0.0058	0.0058	0.0058	0.0058	0.0058	0.0058	0.0058	0.0058	0.0058	0.0058	0.0058	0.0058	0.0058	0.0058	0.0058	0.0058	0.0058
0.00232	11.0863	8.62321	7.30184	6.56647				0.01486	0.00254	0.01414	0.00519	0.01414	0.00862	0.01414	0.01193			0.0059	0.0059	0.0059	0.0059	0.0059	0.0059	0.0059	0.0059	0.0059	0.0059	0.0059	0.0059	0.0059	0.0059	0.0059	0.0059	0.0059	0.0059	0.0059	0.0059	0.0059	0.0059	0.0059	0.0059	0.0059	0.0059	0.0059	0.0059	0.0059	0.0059	0.0059	0.0059
0.00236	11.1508	8.67335	7.3443	6.60464				0.01566	0.00265	0.01486	0.00541	0.01486	0.00898	0.01486	0.01244			0.006	0.006	0.006	0.006	0.006	0.006	0.006	0.006	0.006	0.006	0.006	0.006	0.006	0.006	0.006	0.006	0.006	0.006	0.006	0.006	0.006	0.006	0.006	0.006	0.006	0.006	0.006	0.006	0.006	0.006	0.006	0.006
0.0024	11.2145	8.72291	7.38627	6.64239				0.01645	0.00275	0.01566	0.00565	0.01566	0.00937	0.01566	0.01297			0.0061	0.0061	0.0061	0.0061	0.0061	0.0061	0.0061	0.0061	0.0061	0.0061	0.0061	0.0061	0.0061	0.0061	0.0061	0.0061	0.0061	0.0061	0.0061	0.0061	0.0061	0.0061	0.0061	0.0061	0.0061	0.0061	0.0061	0.0061	0.0061	0.0061	0.0061	0.0061
0.00244	11.2775	8.77191	7.42776	6.6797				0.01762	0.00282	0.01645	0.00588	0.01645	0.00975	0.01645	0.0135			0.0062	0.0062	0.0062	0.0062	0.0062	0.0062	0.0062	0.0062	0.0062	0.0062	0.0062	0.0062	0.0062	0.0062	0.0062	0.0062	0.0062	0.0062	0.0062	0.0062	0.0062	0.0062	0.0062	0.0062	0.0062	0.0062	0.0062	0.0062	0.0062	0.0062	0.0062	0.0062
0.00248	11.3398	8.82038	7.4688	6.71661				0.01763	0.0029	0.01762	0.00602	0.01697	0.00999	0.01697	0.01382			0.0063	0.0063	0.0063	0.0063	0.0063	0.0063	0.0063	0.0063	0.0063	0.0063	0.0063	0.0063	0.0063	0.0063	0.0063	0.0063	0.0063	0.0063	0.0063	0.0063	0.0063	0.0063	0.0063	0.0063	0.0063	0.0063	0.0063	0.0063	0.0063	0.0063	0.0063	0.0063
0.00253	11.4015	8.86832	7.50939	6.75311				0.0188	0.0029	0.01763	0.00618	0.01755	0.01025	0.01755	0.01419			0.0064	0.0064	0.0064	0.0064	0.0064	0.0064	0.0064	0.0064	0.0064	0.0064	0.0064	0.0064	0.0064	0.0064	0.0064	0.0064	0.0064	0.0064	0.0064	0.0064	0.0064	0.0064	0.0064	0.0064	0.0064	0.0064	0.0064	0.0064	0.0064	0.0064	0.0064	0.0064
0.00257	11.4624	8.91574	7.54955	6.78923				0.01882	0.0029	0.0188	0.00619	0.01755	0.01025	0.01755	0.01419			0.0065	0.0065	0.0065	0.0065	0.0065	0.0065	0.0065	0.0065	0.0065	0.0065	0.0065	0.0065	0.0065	0.0065	0.0065	0.0065	0.0065	0.0065	0.0065	0.0065	0.0065	0.0065	0.0065	0.0065	0.0065	0.0065	0.0065	0.0065	0.0065	0.0065	0.0065	0.0065
0.00261	11.5228	8.96267	7.58929	6.82496				0.02061	0.00298	0.01882	0.00619	0.01756	0.01025	0.01756	0.01419			0.0066	0.0066	0.0066	0.0066	0.0066	0.0066	0.0066	0.0066	0.0066	0.0066	0.0066	0.0066	0.0066	0.0066	0.0066	0.0066	0.0066	0.0066	0.0066	0.0066	0.0066	0.0066	0.0066	0.0066	0.0066	0.0066	0.0066	0.0066	0.0066	0.0066	0.0066	0.0066
0.00265	11.5825	9.00911	7.62861	6.86032				0.02065	0.00305	0.02061	0.00635	0.01814	0.01052	0.01814	0.01456			0.0067	0.0067	0.0067	0.0067	0.0067	0.0067	0.0067	0.0067	0.0067	0.0067	0.0067	0.0067	0.0067	0.0067	0.0067	0.0067	0.0067	0.0067	0.0067	0.0067	0.0067	0.0067	0.0067	0.0067	0.0067	0.0067	0.0067	0.0067	0.0067	0.0067	0.0067	0.0067
0.00269	11.6416	9.05507	7.66753	6.89532				0.02243	0.00307	0.02065	0.0065	0.01869	0.01077	0.01869	0.01491			0.0068	0.0068	0.0068	0.0068	0.0068	0.0068	0.0068	0.0068	0.0068	0.0068	0.0068	0.0068	0.0068	0.0068	0.0068	0.0068	0.0068	0.0068	0.0068	0.0068	0.0068	0.0068	0.0068	0.0068	0.0068	0.0068	0.0068	0.0068	0.0068	0.0068	0.0068	0.0068
0.00273	11.7001	9.10058	7.70606	6.92997				0.02248	0.0031	0.02243	0.00655	0.01889	0.01085	0.01889	0.01502			0.0069	0.0069	0.0069	0.0069	0.0069	0.0069	0.0069	0.0069	0.0069	0.0069	0.0069	0.0069	0.0069	0.0069	0.0069	0.0069	0.0069	0.0069	0.0069	0.0069	0.0069	0.0069	0.0069	0.0069	0.0069	0.0069	0.0069	0.0069	0.0069	0.0069	0.0069	0.0069
0.00277	11.758	9.14563	7.74421	6.96428				0.02537	0.00319	0.02248	0.00662	0.01917	0.01097	0.01917	0.01518			0.007	0.007	0.007	0.007	0.007	0.007	0.007	0.007	0.007	0.007	0.007	0.007	0.007	0.007	0.007	0.007	0.007	0.007	0.007	0.007	0.007	0.007	0.007	0.007	0.007	0.007	0.007	0.007	0.007	0.007	0.007	0.007
0.00281	11.8154	9.19024	7.78199	6.99825				0.02546	0.00328	0.02537	0.00681	0.01992	0.01127	0.01992	0.0156			0.0071	0.0071	0.0071	0.0071	0.0071	0.0071	0.0071	0.0071	0.0071	0.0071	0.0071	0.0071	0.0071	0.0071	0.0071	0.0071	0.0071	0.0071	0.0071	0.0071	0.0071	0.0071	0.0071	0.0071	0.0071	0.0071	0.0071	0.0071	0.0071	0.0071	0.0071	0.0071
0.00285	11.8722	9.23443	7.8194	7.0319				0.02834	0.00332	0.02546	0.00699	0.02067	0.01158	0.02067	0.01601			0.0072	0.0072	0.0072	0.0072	0.0072	0.0072	0.0072	0.0072	0.0072	0.0072	0.0072	0.0072	0.0072	0.0072	0.0072	0.0072	0.0072	0.0072	0.0072	0.0072	0.0072	0.0072	0.0072	0.0072	0.0072	0.0072	0.0072	0.0072	0.0072	0.0072	0.0072	0.0072
0.00289	11.9284	9.27819	7.85646	7.06523				0.02844	0.00338	0.02834	0.00708	0.02101	0.01172	0.02101	0.0162			0.0073	0.0073	0.0073	0.0073	0.0073	0.0073	0.0073	0.0073	0.0073	0.0073	0.0073	0.0073	0.0073	0.0073	0.0073	0.0073	0.0073	0.0073	0.0073	0.0073	0.0073	0.0073	0.0073	0.0073	0.0073	0.0073	0.0073	0.0073	0.0073	0.0073	0.0073	0.0073
0.00293	11.9842	9.32155	7.89318	7.09824				0.03304	0.00345	0.02844	0.0072	0.02151	0.01192	0.02151	0.01648			0.0074	0.0074	0.0074	0.0074	0.0074	0.0074	0.0074	0.0074	0.0074	0.0074	0.0074	0.0074	0.0074	0.0074	0.0074	0.0074	0.0074	0.0074	0.0074	0.0074	0.0074	0.0074	0.0074	0.0074	0.0074	0.0074	0.0074	0.0074	0.0074	0.0074	0.0074	0.0074
0.00297	12.0394	9.36451	7.92955	7.13095				0.03322	0.00351	0.03304	0.00736	0.02215	0.01218	0.02215	0.01684			0.0075	0.0075	0.0075	0.0075	0.0075	0.0075	0.0075	0.0075	0.0075	0.0075	0.0075	0.0075	0.0075	0.0075	0.0075	0.0075	0.0075	0.0075	0.0075	0.0075	0.0075	0.0075	0.0075	0.0075	0.0075	0.0075	0.0075	0.0075	0.0075	0.0075	0.0075	0.0075
0.00301	12.0941	9.40707	7.96559	7.16337				0.03781	0.00363	0.03322	0.00749	0.02265	0.01238	0.02265	0.01712			0.0076	0.0076	0.0076	0.0076	0.0076	0.0076	0.0076	0.0076	0.0076	0.0076	0.0076	0.0076	0.0076	0.0076	0.0076	0.0076	0.0076	0.0076	0.0076	0.0076	0.0076	0.0076	0.0076	0.0076	0.0076	0.0076	0.0076	0.0076	0.0076	0.0076	0.0076	0.0076
0.00305	12.1484	9.44926	8.00132	7.19549				0.03799	0.0038	0.03781	0.00774	0.02388	0.0128	0.02388	0.01768			0.0077	0.0077	0.0077	0.0077	0.0077	0.0077	0.0077	0.0077	0.0077	0.0077	0.0077	0.0077	0.0077	0.0077	0.0077	0.0077	0.0077	0.0077	0.0077	0.0077	0.0077	0.0077	0.0077	0.0077	0.0077	0.0077	0.0077	0.0077	0.0077	0.0077	0.0077	0.0077
0.0031	12.2021	9.49107	8.03672	7.22733				0.03823	0.00384	0.03799	0.0081	0.02559	0.01339	0.02559	0.01846			0.0078	0.0078	0.0078	0.0078	0.0078	0.0078	0.0078	0.0078	0.0078	0.0078	0.0078	0.0078	0.0078	0.0078	0.0078	0.0078	0.0078	0.0078	0.0078	0.0078	0.0078	0.0078	0.0078	0.0078	0.0078	0.0078	0.0078	0.0078	0.0078	0.0078	0.0078	0.0078
0.00314	12.2554	9.53252	8.07182	7.25889				0.04434	0.00396	0.03823	0.00819	0.02602	0.01353	0.02602	0.01866			0.0079	0.0079	0.0079	0.0079	0.0079	0.0079	0.0079	0.0079	0.0079	0.0079	0.0079	0.0079	0.0079	0.0079	0.0079	0.0079	0.0079	0.0079	0.0079	0.0079	0.0079	0.0079	0.0079	0.0079	0.0079	0.0079	0.0079	0.0079	0.0079	0.0079	0.0079	0.0079
0.00318	12.3082	9.57361	8.10661	7.29018				0.04457	0.00405	0.04434	0.00844	0.02722	0.01394	0.02722	0.01921			0.008	0.008	0.008	0.008	0.008	0.008	0.008	0.008	0.008	0.008	0.008	0.008	0.008	0.008	0.008	0.008	0.008	0.008	0.008	0.008	0.008	0.008	0.008	0.008	0.008	0.008	0.008	0.008	0.008	0.008	0.008	0.008
0.00322	12.3606	9.61434	8.1411	7.3212				0.05068	0.00409	0.04457	0.00863	0.02814	0.01426	0.02814	0.01963			0.0081	0.0081	0.0081	0.0081	0.0081	0.0081	0.0081	0.0081	0.0081	0.0081	0.0081	0.0081	0.0081	0.0081	0.0081	0.0081	0.0081	0.0081	0.0081	0.0081	0.0081	0.0081	0.0081	0.0081	0.0081	0.0081	0.0081	0.0081	0.0081	0.0081	0.0081	0.0081
0.00326	12.4125	9.65474	8.17531	7.35196				0.05094	0.0043	0.05068	0.00871	0.02854	0.01439	0.02854	0.01981			0.0082	0.0082	0.0082	0.0082	0.0082	0.0082	0.0082	0.0082	0.0082	0.0082	0.0082	0.0082	0.0082	0.0082	0.0082	0.0082	0.0082	0.0082	0.0082	0.0082	0.0082	0.0082	0.0082	0.0082	0.0082	0.0082	0.0082	0.0082	0.0082	0.0082	0.0082	0.0082
0.0033	12.464	9.6948	8.20923	7.38247				0.05798	0.00441	0.05094	0.00916	0.0317	0.01519	0.0317	0.02087			0.0083	0.0083	0.0083	0.0083	0.0083	0.0083	0.0083	0.0083	0.0083	0.0083	0.0083	0.0083	0.0083	0.0083	0.0083	0.0083	0.0083	0.0083	0.0083	0.0083	0.0083	0.0083	0.0083	0.0083	0.0083	0.0083	0.0083	0.0083	0.0083	0.0083	0.0083	0.0083
0.00334	12.5151	9.73454	8.24288	7.41273				0.05822	0.00457	0.05798	0.0094	0.03332	0.01559	0.03332	0.02142			0.0084	0.0084	0.0084	0.0084	0.0084	0.0084	0.0084	0.0084	0.0084	0.0084	0.0084	0.0084	0.0084	0.0084	0.0084	0.0084	0.0084	0.0084	0.0084	0.0084	0.0084	0.0084	0.0084	0.0084	0.0084	0.0084	0.0084	0.0084	0.0084	0.0084	0.0084	0.0084
0.00338	12.5658	9.77395	8.27625	7.44274				0.06528	0.00473	0.05822	0.00972	0.03562	0.01617	0.03562	0.02219			0.0085	0.0085	0.0085	0.0085	0.0085	0.0085	0.0085	0.0085	0.0085	0.0085	0.0085	0.0085	0.0085	0.0085	0.0085	0.0085	0.0085	0.0085	0.0085	0.0085	0.0085	0.0085	0.0085	0.0085	0.0085	0.0085	0.0085	0.0085	0.0085	0.0085	0.0085	0.0085
0.00342	12.616	9.81304	8.30936	7.47251				0.06546	0.00478	0.06528	0.01008	0.03809	0.01679	0.03809	0.02303			0.0086	0.0086	0.0086	0.0086	0.0086	0.0086	0.0086	0.0086	0.0086	0.0086	0.0086	0.0086	0.0086	0.0086	0.0086	0.0086	0.0086	0.0086	0.0086	0.0086	0.0086	0.0086	0.0086	0.0086	0.0086	0.0086	0.0086	0.0086	0.0086	0.0086	0.0086	0.0086
0.00346	12.6659	9.85183	8.3422	7.50205				0.07114	0.00487	0.06546	0.01016	0.04029	0.0168	0.04029	0.02303			0.0087	0.0087	0.0087	0.0087	0.0087	0.0087	0.0087	0.0087	0.0087	0.0087	0.0087	0.0087	0.0087	0.0087	0.0087	0.0087	0.0087	0.0087	0.0087	0.0087	0.0087	0.0087	0.0087	0.0087	0.0087	0.0087	0.0087	0.0087	0.0087	0.0087	0.0087	0.0087
0.0035	12.7154	9.89032	8.37479	7.53135				0.07129	0.00491	0.07114	0.01031	0.04442	0.01681	0.04442	0.02305			0.0088	0.0088	0.0088	0.0088	0.0088	0.0088	0.0088	0.0088	0.0088	0.0088	0.0088	0.0088	0.0088	0.0088	0.0088	0.0088	0.0088	0.0088	0.0088	0.0088	0.0088	0.0088	0.0088	0.0088	0.0088	0.0088	0.0088	0.0088	0.0088	0.0088	0.0088	0.0088
0.00354	12.7645	9.9285	8.40712	7.56043				0.07699	0.005	0.07129	0.01038	0.04614	0.01681	0.04614	0.02305			0.0089	0.0089	0.0089	0.0089	0.0089	0.0089	0.0089	0.0089	0.0089	0.0089	0.0089	0.0089	0.0089	0.0089	0.0089	0.0089	0.0089	0.0089	0.0089	0.0089	0.0089	0.0089	0.0089	0.0089	0.0089	0.0089	0.0089	0.0089	0.0089	0.0089	0.0089	0.0089
0.00358	12.8132	9.9664	8.43921	7.58929				0.07707	0.00484	0.07699	0.01055	0.05075	0.01682	0.05075	0.02306			0.009	0.009	0.009	0.009	0.009	0.009	0.009	0.009	0.009	0.009	0.009	0.009	0.009	0.009	0.009	0.009	0.009	0.009	0.009	0.009	0.009	0.009	0.009	0.009	0.009	0.009	0.009	0.009	0.009	0.009	0.009	0.009
0.00363	12.8616	10.004	8.47106	7.61793				0.08044	0.00478	0.07707	0.01024	0.05584	0.01659	0.05584	0.02271			0.0091	0.0091	0.0091	0.0091	0.0091	0.0091	0.0091	0.0091	0.0091	0.0091	0.0091	0.0091	0.0091	0.0091	0.0091	0.0091	0.0091	0.0091	0.0091	0.0091	0.0091	0.0091	0.0091	0.0091	0.0091	0.0091	0.0091	0.0091	0.0091	0.0091	0.0091	0.0091
0.00367	12.9095	10.0413	8.50267	7.64635				0.08051	0.00464	0.08044	0.01011	0.05803	0.01649	0.05803	0.02256			0.0092	0.0092	0.0092	0.0092	0.0092	0.0092	0.0092	0.0092	0.0092	0.0092	0.0092	0.0092	0.0092	0.0092	0.0092	0.0092	0.0092	0.0092	0.0092	0.0092	0.0092	0.0092	0.0092	0.0092	0.0092	0.0092	0.0092	0.0092	0.0092	0.0092	0.0092	0.0092
0.00371	12.9572	10.0784	8.53404	7.67457				0.0839	0.00455	0.08051	0.00985	0.06225	0.01629	0.06225	0.02227			0.0093	0.0093	0.0093	0.0093	0.0093	0.0093	0.0093	0.0093	0.0093	0.0093	0.0093	0.0093	0.0093	0.0093	0.0093	0.0093	0.0093	0.0093	0.0093	0.0093	0.0093	0.0093	0.0093	0.0093	0.0093	0.0093	0.0093	0.0093	0.0093	0.0093	0.0093	0.0093
0.00375	13.0045	10.1152	8.56519	7.70258				0.08393	0.00434	0.0839	0.00966	0.06531	0.01615	0.06531	0.02206			0.0094	0.0094	0.0094	0.0094	0.0094	0.0094	0.0094	0.0094	0.0094	0.0094	0.0094	0.0094	0.0094	0.0094	0.0094	0.0094	0.0094	0.0094	0.0094	0.0094	0.0094	0.0094	0.0094	0.0094	0.0094	0.0094	0.0094	0.0094	0.0094	0.0094	0.0094	0.0094
0.00379	13.0514	10.1517	8.59611	7.73038				0.08628	0.00406	0.08393	0.00923	0.06778	0.0154	0.06778	0.02107			0.0095	0.0095	0.0095	0.0095	0.0095	0.0095	0.0095	0.0095	0.0095	0.0095	0.0095	0.0095	0.0095	0.0095	0.0095	0.0095	0.0095	0.0095	0.0095	0.0095	0.0095	0.0095	0.0095	0.0095	0.0095	0.0095	0.0095	0.0095	0.0095	0.0095	0.0095	0.0095
0.00383	13.098	10.188	8.62681	7.75799				0.0863	0.00392	0.08628	0.00864	0.07107	0.01438	0.07107	0.01974			0.0096	0.0096	0.0096	0.0096	0.0096	0.0096	0.0096	0.0096	0.0096	0.0096	0.0096	0.0096	0.0096	0.0096	0.0096	0.0096	0.0096	0.0096	0.0096	0.0096	0.0096	0.0096	0.0096	0.0096	0.0096	0.0096	0.0096	0.0096	0.0096	0.0096	0.0096	0.0096
0.00387	13.1443	10.224	8.65729	7.78541				0.08866	0.00357	0.0863	0.00834	0.07274	0.01387	0.07274	0.01906			0.0097	0.0097	0.0097	0.0097	0.0097	0.0097	0.0097	0.0097	0.0097	0.0097	0.0097	0.0097	0.0097	0.0097	0.0097	0.0097	0.0097	0.0097	0.0097	0.0097	0.0097	0.0097	0.0097	0.0097	0.0097	0.0097	0.0097	0.0097	0.0097	0.0097	0.0097	0.0097
0.00391	13.1903	10.2597	8.68756	7.81263				0.08867	0.00351	0.08866	0.00761	0.07688	0.0126	0.07688	0.01738			0.0098	0.0098	0.0098	0.0098	0.0098	0.0098	0.0098	0.0098	0.0098	0.0098	0.0098	0.0098	0.0098	0.0098	0.0098	0.0098	0.0098	0.0098	0.0098	0.0098	0.0098	0.0098	0.0098	0.0098	0.0098	0.0098	0.0098	0.0098	0.0098	0.0098	0.0098	0.0098
0.00395	13.2359	10.2952	8.71763	7.83966				0.09103	0.00337	0.08867	0.00748	0.07738	0.01238	0.07738	0.01709			0.0099	0.0099	0.0099	0.0099	0.0099	0.0099	0.0099	0.0099	0.0099	0.0099	0.0099	0.0099	0.0099	0.0099	0.0099	0.0099	0.0099	0.0099	0.0099	0.0099	0.0099	0.0099	0.0099	0.0099	0.0099	0.0099	0.0099	0.0099	0.0099	0.0099	0.0099	0.0099
0.00399	13.2812	10.3305	8.74748	7.86651				0.09104	0.0032	0.09103	0.00718	0.07853	0.01188	0.07853	0.01641			0.01	0.01	0.01	0.01	0.01	0.01	0.01	0.01	0.01	0.01	0.01	0.01	0.01	0.01	0.01	0.01	0.01	0.01	0.01	0.01	0.01	0.01	0.01	0.01	0.01	0.01	0.01	0.01	0.01	0.01	0.01	0.01
0.00403	13.3263	10.3655	8.77713	7.89318				0.0934	0.00314	0.09104	0.00682	0.07991	0.01128	0.07991	0.01558
0.00407	13.371	10.4003	8.80659	7.91966				0.0952	0.00289	0.0934	0.00668	0.08043	0.01105	0.08043	0.01527
0.00411	13.4154	10.4348	8.83584	7.94597				0.097	0.00269	0.0952	0.00615	0.08247	0.01016	0.08247	0.01405
0.00415	13.4595	10.4691	8.86491	7.97211				0.0985	0.00259	0.097	0.00573	0.08405	0.00946	0.08405	0.0131
0.0042	13.5034	10.5032	8.89379	7.99808				0.1	0.00246	0.0985	0.00552	0.08473	0.00912	0.08473	0.01262
0.00424	13.547	10.5371	8.92248	8.02388					0.00236	0.1	0.00524	0.08566	0.00864	0.08566	0.01197
0.00428	13.5902	10.5708	8.95098	8.04952					0.0023		0.00503	0.08632	0.0083	0.08632	0.0115
0.00432	13.6332	10.6042	8.97931	8.07499					0.00214		0.00491	0.08672	0.0081	0.08672	0.01122
0.00436	13.676	10.6375	9.00746	8.1003					0.00194		0.00455	0.08785	0.00752	0.08785	0.01041
0.0044	13.7185	10.6705	9.03543	8.12546					0.00194		0.00414	0.08915	0.00685	0.08915	0.00948
0.00444	13.7607	10.7033	9.06323	8.15046					0.00193		0.00413	0.0892	0.00682	0.0892	0.00945
0.00448	13.8026	10.736	9.09086	8.17531					0.00173		0.00412	0.08923	0.00681	0.08923	0.00943
0.00452	13.8443	10.7684	9.11833	8.20001					0.00157		0.00368	0.09046	0.00609	0.09046	0.00844
0.00456	13.8858	10.8006	9.14563	8.22456					0.00155		0.00334	0.09144	0.00553	0.09144	0.00765
0.0046	13.927	10.8327	9.17277	8.24897					0.00154		0.00331	0.09152	0.00548	0.09152	0.00759
0.00464	13.9679	10.8646	9.19975	8.27323					0.00138		0.00329	0.09158	0.00545	0.09158	0.00754
0.00468	14.0086	10.8962	9.22657	8.29735					0.00124		0.00295	0.09256	0.00488	0.09256	0.00675
0.00473	14.0491	10.9277	9.25324	8.32133					0.000913814		0.00265	0.0934	0.00438	0.0934	0.00607
0.00477	14.0894	10.959	9.27975	8.34517					0.000586414		0.00195	0.0952	0.00323	0.0952	0.00446
0.00481	14.1294	10.9902	9.30611	8.36888					0.000293207		0.00125	0.097	0.00207	0.097	0.00286
0.00485	14.1692	11.0211	9.33233	8.39246					-1.3021e-18		0.000625185	0.0985	0.00103	0.0985	0.00143
0.00489	14.2088	11.0519	9.3584	8.4159							-2.77638e-18	0.1	-4.59401e-18	0.1	-6.34406e-18
0.00493	14.2482	11.0825	9.38432	8.43921
0.00497	14.2873	11.113	9.4101	8.4624
0.00501	14.3262	11.1433	9.43574	8.48545
0.00505	14.365	11.1734	9.46124	8.50839
0.00509	14.4035	11.2033	9.48661	8.5312
0.00513	14.4418	11.2331	9.51184	8.55389
0.00517	14.4799	11.2628	9.53694	8.57646
0.00521	14.5178	11.2922	9.5619	8.59891
0.00525	14.5555	11.3216	9.58674	8.62124
0.0053	14.593	11.3508	9.61145	8.64346
0.00534	14.6303	11.3798	9.63603	8.66557
0.00538	14.6675	11.4087	9.66049	8.68756
0.00542	14.7044	11.4374	9.68482	8.70945
0.00546	14.7412	11.466	9.70903	8.73122
0.0055	14.7777	11.4945	9.73312	8.75289
0.00554	14.8141	11.5228	9.7571	8.77445
0.00558	14.8504	11.551	9.78095	8.7959
0.00562	14.8864	11.579	9.80469	8.81725
0.00566	14.9223	11.6069	9.82832	8.8385
0.0057	14.958	11.6347	9.85183	8.85964
0.00574	14.9935	11.6623	9.87523	8.88068
0.00578	15.0289	11.6898	9.89852	8.90163
0.00582	15.0641	11.7172	9.9217	8.92248
0.00587	15.0991	11.7444	9.94478	8.94323
0.00591	15.134	11.7715	9.96775	8.96388
0.00595	15.1687	11.7985	9.99061	8.98444
0.00599	15.2032	11.8254	10.0134	9.00491
0.00603	15.2376	11.8522	10.036	9.02528
0.00607	15.2719	11.8788	10.0586	9.04556
0.00611	15.306	11.9053	10.081	9.06575
0.00615	15.3399	11.9317	10.1034	9.08585
0.00619	15.3737	11.958	10.1256	9.10587
0.00623	15.4073	11.9842	10.1478	9.12579
0.00627	15.4408	12.0102	10.1699	9.14563
0.00631	15.4742	12.0362	10.1918	9.16538
0.00635	15.5074	12.062	10.2137	9.18505
0.0064	15.5404	12.0877	10.2355	9.20464
0.00644	15.5734	12.1133	10.2571	9.22414
0.00648	15.6062	12.1388	10.2787	9.24356
0.00652	15.6388	12.1642	10.3003	9.26289
0.00656	15.6713	12.1895	10.3217	9.28215
0.0066	15.7037	12.2147	10.343	9.30133
0.00664	15.736	12.2398	10.3642	9.32043
0.00668	15.7681	12.2647	10.3854	9.33945
0.00672	15.8	12.2896	10.4064	9.3584
0.00676	15.8319	12.3144	10.4274	9.37726
0.0068	15.8636	12.3391	10.4483	9.39605
0.00684	15.8952	12.3637	10.4691	9.41477
0.00688	15.9267	12.3881	10.4899	9.43342
0.00692	15.9581	12.4125	10.5105	9.45199
0.00697	15.9893	12.4368	10.5311	9.47048
0.00701	16.0204	12.461	10.5516	9.48891
0.00705	16.0514	12.4851	10.572	9.50726
0.00709	16.0822	12.5091	10.5923	9.52554
0.00713	16.113	12.533	10.6126	9.54376
0.00717	16.1436	12.5569	10.6327	9.5619
0.00721	16.1742	12.5806	10.6528	9.57998
0.00725	16.2046	12.6043	10.6729	9.59798
0.00729	16.2348	12.6278	10.6928	9.61593
0.00733	16.265	12.6513	10.7127	9.6338
0.00737	16.2951	12.6747	10.7325	9.65161
0.00741	16.325	12.698	10.7522	9.66935
0.00745	16.3549	12.7212	10.7719	9.68703
0.00749	16.3846	12.7443	10.7915	9.70464
0.00754	16.4142	12.7674	10.811	9.72219
0.00758	16.4438	12.7903	10.8304	9.73967
0.00762	16.4732	12.8132	10.8498	9.7571
0.00766	16.5025	12.836	10.8691	9.77446
0.0077	16.5317	12.8587	10.8883	9.79176
0.00774	16.5608	12.8814	10.9075	9.809
0.00778	16.5898	12.9039	10.9266	9.82618
0.00782	16.6187	12.9264	10.9457	9.84329
0.00786	16.6475	12.9488	10.9646	9.86035
0.0079	16.6762	12.9711	10.9835	9.87735
0.00794	16.7048	12.9934	11.0024	9.8943
0.00798	16.7333	13.0155	11.0211	9.91118
0.00802	16.7617	13.0376	11.0398	9.92801
0.00807	16.7901	13.0597	11.0585	9.94478
0.00811	16.8183	13.0816	11.0771	9.96149
0.00815	16.8464	13.1035	11.0956	9.97815
0.00819	16.8744	13.1253	11.1141	9.99475
0.00823	16.9024	13.147	11.1325	10.0113
0.00827	16.9302	13.1687	11.1508	10.0278
0.00831	16.958	13.1903	11.1691	10.0442
0.00835	16.9856	13.2118	11.1873	10.0606
0.00839	17.0132	13.2332	11.2055	10.077
0.00843	17.0407	13.2546	11.2236	10.0932
0.00847	17.0681	13.2759	11.2416	10.1095
0.00851	17.0954	13.2972	11.2596	10.1256
0.00855	17.1226	13.3184	11.2775	10.1418
0.00859	17.1498	13.3395	11.2954	10.1578
0.00864	17.1768	13.3605	11.3132	10.1738
0.00868	17.2038	13.3815	11.331	10.1898
0.00872	17.2307	13.4024	11.3487	10.2057
0.00876	17.2574	13.4232	11.3663	10.2216
0.0088	17.2842	13.444	11.3839	10.2374
0.00884	17.3108	13.4647	11.4015	10.2532
0.00888	17.3373	13.4854	11.419	10.2689
0.00892	17.3638	13.506	11.4364	10.2846
0.00896	17.3902	13.5265	11.4538	10.3003
0.009	17.4165	13.547	11.4711	10.3158
0.00904	17.4427	13.5673	11.4884	10.3314
0.00908	17.4689	13.5877	11.5056	10.3468
0.00912	17.495	13.608	11.5228	10.3623
0.00916	17.521	13.6282	11.5399	10.3777
0.00921	17.5469	13.6484	11.557	10.3931
0.00925	17.5727	13.6684	11.574	10.4084
0.00929	17.5985	13.6885	11.591	10.4236
0.00933	17.6242	13.7085	11.6079	10.4388
0.00937	17.6498	13.7284	11.6248	10.454
0.00941	17.6753	13.7483	11.6416	10.4691
0.00945	17.7008	13.7681	11.6584	10.4842
0.00949	17.7262	13.7878	11.6751	10.4993
0.00953	17.7515	13.8075	11.6918	10.5143
0.00957	17.7768	13.8272	11.7084	10.5292
0.00961	17.802	13.8468	11.725	10.5441
0.00965	17.8271	13.8663	11.7415	10.559
0.00969	17.8521	13.8858	11.758	10.5738
0.00974	17.8771	13.9052	11.7744	10.5886
0.00978	17.902	13.9245	11.7908	10.6034
0.00982	17.9268	13.9439	11.8072	10.6181
0.00986	17.9516	13.9631	11.8235	10.6327
0.0099	17.9763	13.9823	11.8398	10.6474
0.00994	18.0009	14.0015	11.856	10.6619
0.00998	18.0254	14.0206	11.8722	10.6765
0.01002	18.0499	14.0396	11.8883	10.691
0.01006	18.0743	14.0586	11.9044	10.7055
0.0101	18.0987	14.0776	11.9204	10.7199
0.01014	18.123	14.0965	11.9364	10.7343
0.01018	18.1472	14.1153	11.9524	10.7486
0.01022	18.1714	14.1341	11.9683	10.763
0.01026	18.1955	14.1529	11.9842	10.7772
0.01031	18.2195	14.1715	12	10.7915
0.01035	18.2435	14.1902	12.0158	10.8057
0.01039	18.2674	14.2088	12.0315	10.8198
0.01043	18.2913	14.2273	12.0472	10.8339
0.01047	18.315	14.2459	12.0629	10.848
0.01051	18.3388	14.2643	12.0785	10.8621
0.01055	18.3624	14.2827	12.0941	10.8761
0.01059	18.386	14.3011	12.1097	10.8901
0.01063	18.4096	14.3194	12.1252	10.904
0.01067	18.4331	14.3376	12.1406	10.9179
0.01071	18.4565	14.3559	12.1561	10.9318
0.01075	18.4798	14.374	12.1715	10.9457
0.01079	18.5032	14.3922	12.1868	10.9595
0.01083	18.5264	14.4102	12.2021	10.9732
0.01088	18.5496	14.4283	12.2174	10.987
0.01092	18.5727	14.4463	12.2326	11.0007
0.01096	18.5958	14.4642	12.2478	11.0143
0.011	18.6188	14.4821	12.263	11.028
0.01104	18.6417	14.5	12.2781	11.0415
0.01108	18.6647	14.5178	12.2932	11.0551
0.01112	18.6875	14.5356	12.3082	11.0686
0.01116	18.7103	14.5533	12.3232	11.0821
0.0112	18.733	14.571	12.3382	11.0956
0.01124	18.7557	14.5886	12.3531	11.109
0.01128	18.7783	14.6062	12.368	11.1224
0.01132	18.8009	14.6238	12.3829	11.1358
0.01136	18.8234	14.6413	12.3977	11.1491
0.01141	18.8459	14.6587	12.4125	11.1624
0.01145	18.8683	14.6762	12.4273	11.1757
0.01149	18.8906	14.6936	12.442	11.189
0.01153	18.9129	14.7109	12.4567	11.2022
0.01157	18.9352	14.7282	12.4714	11.2154
0.01161	18.9574	14.7455	12.486	11.2285
0.01165	18.9795	14.7627	12.5006	11.2416
0.01169	19.0016	14.7799	12.5151	11.2547
0.01173	19.0237	14.797	12.5296	11.2678
0.01177	19.0457	14.8141	12.5441	11.2808
0.01181	19.0676	14.8312	12.5586	11.2938
0.01185	19.0895	14.8482	12.573	11.3067
0.01189	19.1114	14.8652	12.5874	11.3197
0.01193	19.1331	14.8822	12.6017	11.3326
0.01198	19.1549	14.8991	12.616	11.3455
0.01202	19.1766	14.916	12.6303	11.3583
0.01206	19.1982	14.9328	12.6446	11.3711
0.0121	19.2198	14.9496	12.6588	11.3839
0.01214	19.2414	14.9664	12.673	11.3967
0.01218	19.2629	14.9831	12.6872	11.4094
0.01222	19.2843	14.9998	12.7013	11.4221
0.01226	19.3057	15.0164	12.7154	11.4348
0.0123	19.3271	15.033	12.7295	11.4475
0.01234	19.3484	15.0496	12.7435	11.4601
0.01238	19.3696	15.0661	12.7575	11.4727
0.01242	19.3909	15.0826	12.7715	11.4852
0.01246	19.412	15.0991	12.7854	11.4978
0.0125	19.4332	15.1155	12.7993	11.5103
0.01255	19.4542	15.1319	12.8132	11.5228
0.01259	19.4752	15.1483	12.8271	11.5352
0.01263	19.4962	15.1646	12.8409	11.5477
0.01267	19.5172	15.1809	12.8547	11.5601
0.01271	19.5381	15.1972	12.8684	11.5724
0.01275	19.5589	15.2134	12.8822	11.5848
0.01279	19.5797	15.2295	12.8959	11.5971
0.01283	19.6005	15.2457	12.9095	11.6094
0.01287	19.6212	15.2618	12.9232	11.6217
0.01291	19.6419	15.2779	12.9368	11.6339
0.01295	19.6625	15.294	12.9504	11.6462
0.01299	19.6831	15.31	12.964	11.6584
0.01303	19.7037	15.326	12.9775	11.6705
0.01308	19.7242	15.3419	12.991	11.6827
0.01312	19.7446	15.3578	13.0045	11.6948
0.01316	19.765	15.3737	13.0179	11.7069
0.0132	19.7854	15.3895	13.0313	11.7189
0.01324	19.8058	15.4054	13.0447	11.731
0.01328	19.826	15.4211	13.0581	11.743
0.01332	19.8463	15.4369	13.0714	11.755
0.01336	19.8665	15.4526	13.0847	11.767
0.0134	19.8867	15.4683	13.098	11.7789
0.01344	19.9068	15.484	13.1113	11.7908
0.01348	19.9269	15.4996	13.1245	11.8027
0.01352	19.9469	15.5152	13.1377	11.8146
0.01356	19.967	15.5307	13.1509	11.8265
0.0136	19.9869	15.5463	13.1641	11.8383
0.01365	20.0068	15.5618	13.1772	11.8501
0.01369	20.0267	15.5772	13.1903	11.8619
0.01373	20.0466	15.5927	13.2034	11.8736
0.01377	20.0664	15.6081	13.2164	11.8854
0.01381	20.0862	15.6235	13.2294	11.8971
0.01385	20.1059	15.6388	13.2424	11.9088
0.01389	20.1256	15.6541	13.2554	11.9204
0.01393	20.1452	15.6694	13.2683	11.9321
0.01397	20.1649	15.6847	13.2812	11.9437
0.01401	20.1844	15.6999	13.2942	11.9553
0.01405	20.204	15.7151	13.307	11.9669
0.01409	20.2235	15.7303	13.3199	11.9784
0.01413	20.2429	15.7454	13.3327	11.9899
0.01418	20.2624	15.7605	13.3455	12.0014
0.01422	20.2817	15.7756	13.3582	12.0129
0.01426	20.3011	15.7906	13.371	12.0244
0.0143	20.3204	15.8057	13.3837	12.0358
0.01434	20.3397	15.8207	13.3964	12.0472
0.01438	20.3589	15.8356	13.4091	12.0586
0.01442	20.3782	15.8506	13.4217	12.07
0.01446	20.3973	15.8655	13.4344	12.0814
0.0145	20.4165	15.8804	13.447	12.0927
0.01454	20.4355	15.8952	13.4595	12.104
0.01458	20.4546	15.9101	13.4721	12.1153
0.01462	20.4736	15.9248	13.4846	12.1266
0.01466	20.4926	15.9396	13.4971	12.1378
0.0147	20.5116	15.9544	13.5096	12.1491
0.01475	20.5305	15.9691	13.5221	12.1603
0.01479	20.5494	15.9838	13.5345	12.1715
0.01483	20.5682	15.9985	13.547	12.1826
0.01487	20.5871	16.0131	13.5593	12.1938
0.01491	20.6059	16.0277	13.5717	12.2049
0.01495	20.6246	16.0423	13.5841	12.2271
0.01499	20.6433	16.0568	13.5964	12.2492
0.01503	20.662	16.0714	13.6087	12.2712
0.01507	20.6806	16.0859	13.621	12.2932
0.01511	20.6993	16.1003	13.6332	12.315
0.01515	20.7178	16.1148	13.6455	12.3368
0.01519	20.7364	16.1292	13.6577	12.3586
0.01523	20.7549	16.1436	13.6699	12.3802
0.01527	20.7734	16.158	13.6821	12.4018
0.01532	20.7918	16.1724	13.6942	12.4233
0.01536	20.8103	16.1867	13.7063	12.4447
0.0154	20.8286	16.201	13.7185	12.466
0.01544	20.847	16.2153	13.7305	12.4873
0.01548	20.8653	16.2295	13.7426	12.5085
0.01552	20.8836	16.2437	13.7546	12.5296
0.01556	20.9018	16.2579	13.7667	12.5507
0.0156	20.9201	16.2721	13.7787	12.5717
0.01564	20.9383	16.2862	13.7906	12.5926
0.01568	20.9564	16.3004	13.8026	12.6135
0.01572	20.9746	16.3145	13.8146	12.6342
0.01576	20.9927	16.3285	13.8265	12.6549
0.0158	21.0107	16.3426	13.8384	12.6756
0.01585	21.0287	16.3566	13.8503	12.6962
0.01589	21.0468	16.3706	13.8621	12.7167
0.01593	21.0647	16.3846	13.8858	12.7371
0.01597	21.0827	16.3986	13.9093	12.7575
0.01601	21.1006	16.4125	13.9328	12.7778
0.01605	21.1185	16.4264	13.9563	12.7981
0.01609	21.1363	16.4403	13.9796	12.8183
0.01613	21.1541	16.4542	14.0029	12.8384
0.01617	21.1719	16.468	14.026	12.8584
0.01621	21.1897	16.4818	14.0491	12.8784
0.01625	21.2074	16.4956	14.0722	12.8984
0.01629	21.2251	16.5094	14.0951	12.9182
0.01633	21.2428	16.5231	14.118	12.9381
0.01637	21.2604	16.5369	14.1408	12.9578
0.01642	21.2781	16.5506	14.1636	12.9775
0.01646	21.2956	16.5642	14.1862	12.9971
0.0165	21.3132	16.5779	14.2088	13.0167
0.01654	21.3307	16.5915	14.2313	13.0362
0.01658	21.3482	16.6051	14.2538	13.0557
0.01662	21.3657	16.6187	14.2761	13.0751
0.01666	21.3831	16.6323	14.2985	13.0944
0.0167	21.4005	16.6458	14.3207	13.1137
0.01674	21.4179	16.6593	14.3429	13.1329
0.01678	21.4353	16.6729	14.365	13.1521
0.01682	21.4526	16.6863	14.387	13.1712
0.01686	21.4699	16.6998	14.409	13.1903
0.0169	21.4872	16.7132	14.4308	13.2093
0.01694	21.5044	16.7266	14.4527	13.2282
0.01699	21.5217	16.74	14.4744	13.2471
0.01703	21.5388	16.7534	14.4962	13.266
0.01707	21.556	16.7667	14.5178	13.2848
0.01711	21.5731	16.7801	14.5394	13.3035
0.01715	21.5903	16.7934	14.5609	13.3222
0.01719	21.6073	16.8067	14.5823	13.3408
0.01723	21.6244	16.8199	14.6037	13.3594
0.01727	21.6414	16.8332	14.625	13.3779
0.01731	21.6584	16.8464	14.6463	13.3964
0.01735	21.6754	16.8596	14.6675	13.4148
0.01739	21.6923	16.8728	14.6886	13.4332
0.01743	21.7093	16.8859	14.7097	13.4515
0.01747	21.7262	16.8991	14.7307	13.4698
0.01752	21.743	16.9122	14.7516	13.488
0.01756	21.7599	16.9384	14.7725	13.5062
0.0176	21.7767	16.9645	14.7934	13.5244
0.01764	21.7935	16.9905	14.8141	13.5424
0.01768	21.8102	17.0164	14.8349	13.5605
0.01772	21.827	17.0423	14.8555	13.5785
0.01776	21.8437	17.0681	14.8761	13.5964
0.0178	21.8604	17.0938	14.8967	13.6143
0.01784	21.877	17.1194	14.9172	13.6321
0.01788	21.8937	17.145	14.9376	13.6499
0.01792	21.9103	17.1704	14.958	13.6708
0.01796	21.9269	17.1958	14.9783	13.6917
0.018	21.9434	17.2212	14.9986	13.7125
0.01804	21.96	17.2464	15.0188	13.7333
0.01809	21.9765	17.2716	15.0389	13.7539
0.01813	21.993	17.2967	15.059	13.7746
0.01817	22.0094	17.3217	15.0791	13.7951
0.01821	22.0259	17.3467	15.0991	13.8156
0.01825	22.0423	17.3716	15.119	13.8361
0.01829	22.0587	17.3964	15.1389	13.8564
0.01833	22.075	17.4211	15.1588	13.8767
0.01837	22.0914	17.4458	15.1786	13.897
0.01841	22.1077	17.4704	15.2019	13.9172
0.01845	22.124	17.495	15.225	13.9373
0.01849	22.1402	17.5194	15.2482	13.9574
0.01853	22.1565	17.5438	15.2713	13.9774
0.01857	22.1727	17.5682	15.2942	13.9974
0.01861	22.1889	17.5924	15.3172	14.0173
0.01866	22.2051	17.6166	15.34	14.0372
0.0187	22.2212	17.6408	15.3628	14.0569
0.01874	22.2373	17.6648	15.3855	14.0767
0.01878	22.2535	17.6888	15.4082	14.0964
0.01882	22.2695	17.7128	15.4308	14.116
0.01886	22.2856	17.7366	15.4533	14.1356
0.0189	22.3016	17.7604	15.4758	14.1551
0.01894	22.3176	17.7842	15.4982	14.1746
0.01898	22.3336	17.8079	15.5205	14.194
0.01902	22.3496	17.8315	15.5428	14.2133
0.01906	22.3655	17.855	15.565	14.2326
0.0191	22.3814	17.8785	15.5871	14.2519
0.01914	22.3973	17.902	15.6092	14.2711
0.01919	22.4132	17.9253	15.6312	14.2903
0.01923	22.4291	17.9528	15.6531	14.3094
0.01927	22.4449	17.9802	15.675	14.3284
0.01931	22.4607	18.0075	15.6968	14.3474
0.01935	22.4765	18.0348	15.7186	14.3664
0.01939	22.4922	18.0619	15.7403	14.3853
0.01943	22.508	18.089	15.762	14.4041
0.01947	22.5237	18.116	15.7836	14.4229
0.01951	22.5394	18.1429	15.8051	14.4417
0.01955	22.5551	18.1698	15.8266	14.4604
0.01959	22.5707	18.1965	15.848	14.479
0.01963	22.5863	18.2232	15.8693	14.5162
0.01967	22.602	18.2498	15.8906	14.5532
0.01971	22.6175	18.2763	15.9119	14.59
0.01976	22.6331	18.3028	15.933	14.6266
0.0198	22.6486	18.3291	15.9542	14.663
0.01984	22.6642	18.3554	15.9753	14.6992
0.01988	22.6797	18.3816	15.9963	14.7353
0.01992	22.6952	18.4078	16.0172	14.7712
0.01996	22.7106	18.4338	16.0381	14.8069
0.02	22.7261	18.4598	16.059	14.8425
0.02004	22.7415	18.4858	16.0798	14.8779
0.02008	22.7569	18.5116	16.1005	14.9131
0.02012	22.7722	18.5374	16.1212	14.9481
0.02016	22.7876	18.5631	16.1419	14.983
0.0202	22.8029	18.5887	16.1624	15.0177
0.02024	22.8183	18.6143	16.183	15.0523
0.02028	22.8335	18.6398	16.2035	15.0867
0.02033	22.8488	18.6652	16.2239	15.1209
0.02037	22.8641	18.6906	16.2443	15.155
0.02045	22.8945	18.7159	16.2646	15.1889
0.02053	22.9249	18.7411	16.2849	15.2227
0.02061	22.9552	18.7662	16.3051	15.2564
0.02069	22.9854	18.7913	16.3253	15.2898
0.02077	23.0155	18.8163	16.3454	15.3232
0.02081	23.0305	18.8413	16.3655	15.3564
0.02086	23.0455	18.8662	16.3855	15.3894
0.0209	23.0632	18.891	16.4055	15.4224
0.02095	23.0809	18.9158	16.4254	15.4551
0.021	23.0985	18.9404	16.4453	15.4878
0.02105	23.1161	18.9651	16.4652	15.5203
0.0211	23.1337	18.9896	16.5047	15.5526
0.02114	23.1512	19.0141	16.544	15.5849
0.02119	23.1688	19.0386	16.5832	15.617
0.02124	23.1863	19.063	16.6221	15.6489
0.02129	23.2037	19.0873	16.6609	15.6808
0.02134	23.2212	19.1115	16.6995	15.7125
0.02138	23.2386	19.1357	16.738	15.744
0.02143	23.256	19.1598	16.7762	15.7755
0.02148	23.2734	19.1839	16.8143	15.8068
0.02153	23.2907	19.2079	16.8522	15.838
0.02158	23.308	19.2319	16.8899	15.8691
0.02162	23.3253	19.2557	16.9275	15.9001
0.02167	23.3425	19.2796	16.9649	15.9309
0.02172	23.3598	19.3033	17.0022	15.9616
0.02177	23.377	19.327	17.0392	15.9923
0.02182	23.3942	19.3507	17.0761	16.0227
0.02186	23.4113	19.3743	17.1129	16.0531
0.02191	23.4285	19.3978	17.1495	16.0834
0.02196	23.4456	19.4213	17.186	16.1135
0.02201	23.4627	19.4447	17.2222	16.1435
0.02206	23.4797	19.4681	17.2584	16.1735
0.0221	23.4968	19.4914	17.2944	16.2033
0.02215	23.5138	19.5147	17.3302	16.233
0.0222	23.5308	19.5379	17.3659	16.2626
0.02225	23.5477	19.561	17.4015	16.292
0.0223	23.5647	19.5841	17.4368	16.3214
0.02234	23.5816	19.6072	17.4721	16.3507
0.02239	23.5985	19.6301	17.5072	16.3799
0.02244	23.6153	19.6531	17.5422	16.4089
0.02249	23.6322	19.6759	17.577	16.4379
0.02258	23.6658	19.6988	17.6117	16.4668
0.02268	23.6993	19.7215	17.6463	16.4955
0.02278	23.7327	19.7443	17.6807	16.5242
0.02287	23.7661	19.7669	17.715	16.5527
0.02297	23.7993	19.7895	17.7492	16.5812
0.02307	23.8324	19.8121	17.7832	16.6096
0.02316	23.8655	19.8346	17.8171	16.6378
0.02326	23.8985	19.8571	17.8509	16.6941
0.02335	23.9313	19.8795	17.8845	16.75
0.02345	23.9641	19.9018	17.9181	16.8055
0.02355	23.9968	19.9241	17.9515	16.8606
0.02364	24.0294	19.9464	17.9847	16.9154
0.02374	24.0619	19.9686	18.0179	16.9698
0.02383	24.0943	19.9908	18.0509	17.0239
0.02393	24.1267	20.0129	18.0838	17.0776
0.02403	24.1589	20.0349	18.1166	17.131
0.02412	24.1911	20.057	18.1493	17.1841
0.02422	24.2232	20.0789	18.1818	17.2369
0.02431	24.2551	20.1227	18.2142	17.2893
0.02441	24.2871	20.1663	18.2466	17.3414
0.02451	24.3189	20.2097	18.2788	17.3932
0.0246	24.3506	20.2529	18.3109	17.4447
0.0247	24.3823	20.296	18.3428	17.4959
0.02479	24.4139	20.3388	18.3747	17.5468
0.02489	24.4454	20.3815	18.4065	17.5974
0.02499	24.4768	20.424	18.4381	17.6477
0.02508	24.5081	20.4663	18.4697	17.6977
0.02518	24.5394	20.5085	18.5011	17.7458
0.02528	24.5705	20.5505	18.5324	17.7937
0.02537	24.6016	20.5923	18.5637	17.8413
0.02547	24.6327	20.6339	18.5948	17.8887
0.02556	24.6636	20.6754	18.6258	17.9358
0.02566	24.6945	20.7167	18.6567	17.9826
0.02576	24.7252	20.7578	18.6875	18.0292
0.02585	24.756	20.7988	18.7182	18.0756
0.02595	24.7866	20.8396	18.7488	18.1218
0.02604	24.8172	20.8803	18.7793	18.1677
0.02614	24.8476	20.9208	18.8097	18.2133
0.02624	24.8781	20.9611	18.8401	18.2588
0.02633	24.9084	21.0013	18.8703	18.304
0.02643	24.9386	21.0414	18.9004	18.349
0.02652	24.9688	21.0813	18.9304	18.3938
0.02662	24.999	21.121	18.9902	18.4383
0.02672	25.029	21.1606	19.0495	18.4827
0.02681	25.059	21.2	19.1086	18.5268
0.02691	25.0889	21.2393	19.1672	18.5708
0.02701	25.1187	21.2784	19.2255	18.6145
0.0271	25.1485	21.3175	19.2835	18.658
0.0272	25.1781	21.3563	19.3411	18.7013
0.02729	25.2078	21.395	19.3983	18.7444
0.02739	25.2373	21.4336	19.4553	18.7873
0.02749	25.2668	21.472	19.5118	18.83
0.02758	25.2962	21.5104	19.5681	18.8726
0.02768	25.3255	21.5485	19.6241	18.9149
0.02777	25.3548	21.5866	19.6797	18.9571
0.02787	25.384	21.6245	19.7332	18.999
0.02797	25.4132	21.6622	19.7864	19.0408
0.02806	25.4422	21.6999	19.8394	19.1238
0.02816	25.4712	21.7374	19.892	19.2061
0.02825	25.5002	21.7748	19.9444	19.2877
0.02835	25.5291	21.812	19.9965	19.3686
0.02845	25.5579	21.8491	20.0483	19.4488
0.02854	25.5866	21.8861	20.0999	19.5284
0.02864	25.6153	21.923	20.1512	19.6074
0.02873	25.6439	21.9597	20.2023	19.6857
0.02883	25.6725	21.9964	20.2531	19.7634
0.02893	25.7009	22.0329	20.3036	19.8405
0.02902	25.7294	22.0693	20.3539	19.9169
0.02912	25.7577	22.1055	20.4039	19.9929
0.02922	25.786	22.1417	20.4537	20.0682
0.02931	25.8143	22.1777	20.5033	20.143
0.02941	25.8425	22.2136	20.5526	20.2172
0.0295	25.8706	22.2494	20.6016	20.2909
0.0296	25.8986	22.2851	20.6505	20.364
0.0297	25.9266	22.3207	20.6991	20.4302
0.02979	25.9546	22.3561	20.7475	20.4959
0.02989	25.9824	22.3915	20.7956	20.5612
0.02998	26.0102	22.4267	20.8436	20.626
0.03008	26.038	22.4618	20.8913	20.6905
0.03018	26.0657	22.4968	20.9388	20.7546
0.03027	26.0933	22.5317	20.9861	20.8182
0.03037	26.1209	22.5665	21.0332	20.8815
0.03046	26.1484	22.6012	21.0801	20.9444
0.03056	26.1759	22.6358	21.1267	21.007
0.03066	26.2033	22.6703	21.1732	21.0692
0.03075	26.2307	22.7046	21.2194	21.1309
0.03085	26.258	22.7389	21.2655	21.1924
0.03094	26.2852	22.7731	21.3113	21.2535
0.03104	26.3124	22.8071	21.357	21.3142
0.03114	26.3395	22.8411	21.4025	21.3746
0.03123	26.3666	22.875	21.4477	21.4347
0.03133	26.3936	22.9087	21.4928	21.4944
0.03143	26.4205	22.9424	21.5377	21.6128
0.03152	26.4474	22.976	21.5824	21.73
0.03162	26.4743	23.0094	21.6269	21.8459
0.03171	26.5011	23.0428	21.7154	21.9606
0.03181	26.5278	23.076	21.8032	22.0741
0.03191	26.5545	23.1092	21.8903	22.1865
0.032	26.5811	23.1753	21.9767	22.2977
0.0321	26.6077	23.241	22.0624	22.4111
0.03219	26.6342	23.3042	22.1474	22.5233
0.03229	26.6607	23.367	22.2319	22.6345
0.03239	26.6871	23.4296	22.3156	22.7445
0.03248	26.7135	23.4917	22.3988	22.8535
0.03258	26.7398	23.5536	22.4813	22.9615
0.03267	26.7661	23.6151	22.5632	23.0684
0.03277	26.7923	23.6763	22.6446	23.1744
0.03287	26.8184	23.7372	22.7181	23.2794
0.03296	26.8446	23.7978	22.7912	23.3835
0.03306	26.8706	23.8581	22.8638	23.4866
0.03315	26.8966	23.9181	22.9359	23.5889
0.03325	26.9226	23.9778	23.0076	23.6903
0.03335	26.9485	24.0372	23.0789	23.7908
0.03344	26.9744	24.0963	23.1497	23.8905
0.03354	27.0002	24.1551	23.2201	23.9893
0.03364	27.0259	24.2136	23.29	24.0911
0.03373	27.0516	24.2718	23.3596	24.192
0.03383	27.0773	24.3298	23.4287	24.2921
0.03392	27.1029	24.3875	23.4974	24.3914
0.03402	27.1285	24.4449	23.5657	24.4899
0.03412	27.154	24.502	23.6337	24.5876
0.03431	27.2049	24.5589	23.7012	24.6845
0.0345	27.2556	24.6155	23.7684	24.7807
0.03469	27.3061	24.6719	23.8351	24.8761
0.03488	27.3564	24.728	23.9015	24.9708
0.03508	27.4066	24.7838	23.9676	25.1581
0.03527	27.4565	24.8394	24.0333	25.3426
0.03546	27.5063	24.8948	24.0986	25.5245
0.03565	27.5559	24.9499	24.1636	25.7186
0.03585	27.6054	25.0047	24.2282	25.9098
0.03604	27.6546	25.0594	24.2924	26.0983
0.03623	27.7037	25.1137	24.42	26.284
0.03642	27.7526	25.1679	24.5462	26.4672
0.03661	27.8013	25.2218	24.6712	26.6479
0.03681	27.8498	25.2755	24.7949	26.8261
0.037	27.8982	25.329	24.9209	27.002
0.03719	27.9464	25.3822	25.0457	27.1433
0.03738	27.9945	25.4352	25.1693	27.2831
0.03758	28.0424	25.488	25.2917	27.4215
0.03777	28.0901	25.5406	25.4129	27.5585
0.03796	28.1377	25.593	25.5329	27.6942
0.03815	28.1851	25.6451	25.6518	27.8285
0.03834	28.2324	25.6971	25.7697	27.9616
0.03854	28.2794	25.7488	25.8865	28.0934
0.03873	28.3264	25.8003	26.0022	28.2555
0.03892	28.3731	25.8516	26.1169	28.4158
0.03911	28.4198	25.9027	26.2306	28.5743
0.0393	28.4662	25.9536	26.3433	28.7311
0.0395	28.5126	26.0043	26.4551	28.8862
0.03969	28.5587	26.0549	26.566	29.0396
0.03988	28.6047	26.1052	26.6759	29.1914
0.04007	28.6506	26.1553	26.7891	29.3417
0.04027	28.6963	26.2052	26.9013	29.5773
0.04046	28.7419	26.255	27.0126	29.8093
0.04065	28.7874	26.3046	27.123	30.0377
0.04084	28.8327	26.3539	27.2325	30.2627
0.04103	28.8778	26.4521	27.3412	30.504
0.04123	28.9228	26.5496	27.4489	30.7416
0.04142	28.9677	26.6464	27.5559	30.9756
0.04161	29.0124	26.7424	27.662	31.2061
0.0418	29.057	26.8293	27.7673	31.4498
0.042	29.1015	26.9156	27.8718	31.6897
0.04219	29.1458	27.0013	27.9756	31.926
0.04238	29.19	27.0865	28.0785	32.1589
0.04257	29.2341	27.1712	28.1808	32.3722
0.04276	29.278	27.2553	28.2823	32.5827
0.04296	29.3218	27.3389	28.383	32.9957
0.04315	29.3654	27.422	28.4914	33.4306
0.04334	29.409	27.5047	28.5989	33.8545
0.04353	29.4524	27.5868	28.7056	34.2983
0.04372	29.4957	27.6684	28.8115	34.7308
0.04392	29.5388	27.7496	29.021	35.0663
0.04411	29.5818	27.8303	29.2276	35.3954
0.0443	29.6247	27.9105	29.4313	35.7865
0.04449	29.6675	27.9902	29.6321	36.1693
0.04469	29.7102	28.0695	29.8304	36.4939
0.04488	29.7527	28.1484	30.026	36.8128
0.04507	29.7951	28.2268	30.1831	37.1681
0.04526	29.8374	28.3048	30.3385	37.5168
0.04545	29.8796	28.3824	30.4924	37.8251
0.04564	29.9202	28.4595	30.6448	38.1286
0.04583	29.9608	28.5363	30.7956	38.748
0.04601	30.0013	28.6126	30.945	39.3594
0.0462	30.0416	28.6885	31.093	39.9471
0.04638	30.0819	28.764	31.2396	40.5177
0.04657	30.122	28.8391	31.4199	41.0945
0.04676	30.162	28.9139	31.5981	41.6133
0.04694	30.2019	28.9882	31.7744	42.1817
0.04713	30.2418	29.0621	31.9487	42.654
0.04731	30.2815	29.1357	32.1212	43.1474
0.0475	30.3211	29.209	32.2918	43.6463
0.04769	30.3606	29.2818	32.4606	44.1291
0.04787	30.4	29.3564	32.6277	44.5955
0.04806	30.4393	29.4307	32.8897	45.0556
0.04824	30.4785	29.5046	33.1476	45.5058
0.04843	30.5176	29.5781	33.4016	45.9796
0.04861	30.5566	29.6512	33.6518	46.3812
0.0488	30.5955	29.724	33.9202	46.7868
0.04899	30.6343	29.7965	34.1844	47.2246
0.04917	30.673	29.8685	34.4446	47.6554
0.04936	30.7116	30.0117	34.7009	48.039
0.04954	30.7501	30.1534	34.9718	48.3393
0.04973	30.7885	30.2939	35.2386	48.8267
0.04992	30.8268	30.4331	35.5014	49.2041
0.0501	30.865	30.571	35.7604	49.5897
0.05029	30.9032	30.7076	35.9975
0.05047	30.9412	30.8431	36.2316
0.05066	30.9791	30.9774	36.4627
0.05103	31.0547	31.1105	36.6909
0.0514	31.13	31.2425	36.9343
0.05178	31.2048	31.3734	37.1745
0.05215	31.2794	31.5032	37.4117
0.05252	31.3535	31.6369	37.6459
0.05289	31.4273	31.7694	37.8942
0.05326	31.5008	31.9009	38.1393
0.05363	31.5739	32.0313	38.6203
0.05401	31.6467	32.1606	38.9934
0.05438	31.7192	32.2889	39.3594
0.05475	31.7913	32.4162	39.7943
0.05512	31.8631	32.5425	40.2199
0.05549	31.9346	32.6678	40.5808
0.05586	32.0057	32.7922	40.9354
0.05624	32.0766	32.9156	41.3305
0.05661	32.1471	33.0381	41.7182
0.05698	32.2173	33.1597	42.0612
0.05735	32.2873	33.2805	42.3986
0.05772	32.3569	33.4003	42.7458
0.0581	32.4262	33.5193	43.0874
0.05847	32.4952	33.6472	43.7672
0.05884	32.564	33.7742	44.4207
0.05921	32.6324	33.9002	45.0553
0.05958	32.7006	34.0253	45.6967
0.05995	32.7684	34.1495	46.2735
0.06033	32.836	34.2728	46.9057
0.0607	32.9034	34.3952	47.4309
0.06107	32.9704	34.5167	47.9794
0.06144	33.0372	34.6374	48.5343
0.06181	33.1037	34.7572	49.0711
0.06219	33.1699	34.8763	49.5897
0.06256	33.2359	34.9945	50.1014
0.06293	33.3016	35.1119	50.602
0.0633	33.367	35.2285	51.1288
0.06367	33.4323	35.4596	51.5754
0.06404	33.4972	35.6451	52.0264
0.06442	33.5619	35.8287	52.5133
0.06479	33.6263	36.0104	52.9923
0.06516	33.6905	36.1904	53.4189
0.06553	33.7545	36.3685	53.7528
0.0659	33.8182	36.5449	54.2948
0.06627	33.8817	36.7197	54.7144
0.06665	33.9449	36.8928	55.1433
0.06702	34.0079	37.1057
0.06739	34.0707	37.3162
0.06776	34.1332	37.5244
0.06813	34.1956	37.7302
0.06851	34.2576	37.9339
0.06888	34.3195	38.1354
0.06925	34.3811	38.3348
0.06959	34.4371	38.5321
0.06993	34.4928	38.6874
0.07026	34.5484	38.8415
0.0706	34.6037	39.1462
0.07094	34.6589	39.4461
0.07128	34.714	39.7415
0.07162	34.7688	40.0585
0.07196	34.8235	40.3705
0.0723	34.878	40.6778
0.07263	34.9323	40.9805
0.07331	35.0405	41.3004
0.07399	35.148	41.6155
0.07466	35.2549	41.9259
0.07534	35.3611	42.2317
0.07602	35.4667	42.5117
0.07669	35.5716	42.7882
0.07737	35.676	43.0611
0.07805	35.7797	43.3306
0.07873	35.8828	43.618
0.0794	35.9854	43.9017
0.08008	36.0874	44.1818
0.08076	36.1887	44.4584
0.08143	36.2896	44.7517
0.08211	36.3899	45.0412
0.08279	36.4896	45.3269
0.08346	36.5887	45.6092
0.08414	36.6874	46.0497
0.08482	36.7855	46.482
0.08549	36.8831	46.9956
0.08617	36.9802	47.4982
0.08685	37.0767	47.9244
0.08752	37.1728	48.3432
0.0882	37.2684	48.8098
0.08888	37.3635	49.2677
0.08956	37.4581	49.6727
0.09023	37.5522	50.0712
0.09091	37.6459	50.4812
0.09161	37.7418	50.8847
0.0923	37.8373	51.2892
0.093	37.9323	51.6875
0.0937	38.0268	52.0763
0.09439	38.1208	52.4593
0.09509	38.2144	53.2086
0.09579	38.3075	53.9661
0.09648	38.4002	54.6474
0.09718	38.4924	55.3939
0.09788	38.5842	56.0141
0.09857	38.6756	56.662
0.09927	38.7665	57.3172
0.09997	38.857	57.9512
0.10066	38.9471	58.5636
0.10136	39.0367	59.1679
0.10206	39.126	59.7591
0.10276	39.2148	60.3813
0.10345	39.3033	60.9086
0.10415	39.3913	61.4413
0.10485	39.479	62.0163
0.10554	39.5662	62.582
0.10624	39.6531	63.0858
0.10694	39.7396	63.4801
0.10763	39.8258	64.1201
0.10833	39.9115	64.6157
0.10903	39.9969	65.1222
0.10972	40.082
0.11042	40.1666
0.11112	40.251
0.11181	40.3349
0.11321	40.5018
0.11466	40.6737
0.1161	40.8441
0.11755	41.0131
0.119	41.1807
0.12044	41.347
0.12189	41.5119
0.12334	41.6756
0.12479	41.838
0.12623	41.9991
0.12768	42.159
0.12913	42.3177
0.13057	42.4752
0.13202	42.6315
0.13347	42.7867
0.13492	42.9408
0.13636	43.0938
0.13793	43.2583
0.1395	43.4215
0.14107	43.5835
0.14263	43.7443
0.1442	43.904
0.14577	44.0625
0.14733	44.2198
0.1489	44.3761
0.15047	44.5312
0.15204	44.6853
0.1536	44.8383
0.15517	44.9903
0.15674	45.1413
0.15831	45.2913
0.15987	45.4402
0.16144	45.5883
0.16271	45.7078
0.16399	45.8268
0.16654	46.0628
0.16908	46.2965
0.17163	46.5278
0.17418	46.7568
0.17672	46.9837
0.17927	47.2083
0.18182	47.4309
0.18498	47.7046
0.18815	47.9752
0.19132	48.2429
0.19448	48.5075
0.19765	48.7694
0.20082	49.0284
0.20398	49.2847
0.20715	49.5384
0.20966	49.7381
0.21218	49.9363
0.21469	50.1329
0.21721	50.3279
0.21973	50.5214
0.22224	50.7135
0.22476	50.9041
0.22727	51.0933
0.23001	51.2979
0.23275	51.5008
0.23549	51.7022
0.23824	51.902
0.24098	52.1003
0.24372	52.297
0.24646	52.4924
0.2492	52.6862
0.25214	52.8927
0.25508	53.0975
0.25802	53.3008
0.26096	53.5026
0.2639	53.7028
0.26685	53.9016
0.27273	54.2948
0.27819	54.6548
0.28365	55.0102
0.28911	55.3611
0.29458	55.7075
0.30048	56.0771
0.30638	56.4419
0.31228	56.802
0.31818	57.1576
0.32452	57.5346
0.33086	57.9067
0.3372	58.2742
0.34353	58.637
0.34856	58.9216
0.35359	59.2034
0.35861	59.4826
0.36364	59.7591
0.36973	60.0911
0.37582	60.4194
0.38192	60.7442
0.38801	61.0656
0.39328	61.3408
0.39855	61.6136
0.40909	62.152
0.42105	62.7519
0.43301	63.3406
0.44378	63.8613
0.45455	64.3736
0.4658	64.9007
0.47706	65.4194
0.48853	65.9395
0.5	66.4516
0.51137	66.9514
0.52273	67.4438
0.53409	67.9289
0.54545	68.4071
0.55727	68.8975
0.56909	69.3811
0.58	69.8217
0.59091	70.2569
0.60318	70.74
0.61546	71.2166
0.63636	72.014
0.6587	72.8469
0.68182	73.6894
0.70469	74.5045
0.72727	75.2918
0.75002	76.0687
0.77273	76.8288
0.79711	77.6286
0.81818	78.3066
0.83984	78.9915
0.86364	79.7307
0.88749	80.4579
0.90909	81.1056
0.92625	81.6126
0.95455	82.4355
0.97685	83.0726
1	83.7237
[truncated: 183 more columns]

## Sheet: Figure S2
Figure S2a						Figure S2b
Wavelength (nm)	Absorbance (%)					Wavelength (nm)	Absorbance (%)
200	-19.677					1098	81.975
201	-2.238					1095	82.2734
202	-14.866					1092	82.5194
203	-21.017					1089	82.8444
204	-25.73					1086	83.1974
205	-10.249					1083	83.4466
206	-19.79					1080	83.7566
207	-15.013					1077	84.065
208	-16.898					1074	84.3443
209	-17.728					1071	84.5791
210	-15.882					1068	84.9624
211	-19.287					1065	85.3197
212	-17.685					1062	85.6235
213	-20.023					1059	86.0444
214	-17.785					1056	86.3231
215	-16.659					1053	86.6308
216	-14.665					1050	86.9422
217	-14.201					1047	87.3379
218	-14.765					1044	87.6689
219	-14.967					1041	87.881
220	-18.429					1038	88.0581
221	-16.977					1035	88.2892
222	-16.627					1032	88.5349
223	-14.612					1029	88.7253
224	-15.985					1026	88.9638
225	-17.07					1023	89.1522
226	-16.227					1020	89.2943
227	-15.892					1017	89.5152
228	-16.035					1014	89.6113
229	-15.108					1011	89.7188
230	-15.416					1008	89.7831
231	-15.51					1005	89.8322
232	-15.898					1002	89.9057
233	-15.702					999	89.9922
234	-16.022					996	90.1975
235	-16.101					993	90.3001
236	-17.134					990	90.1309
237	-16.821					987	90.1563
238	-17.026					984	90.2651
239	-17.518					981	90.319
240	-16.85					978	90.3428
241	-16.815					975	90.3862
242	-16.396					972	90.4288
243	-17.789					969	90.4165
244	-17.123					966	90.5792
245	-16.652					963	90.5189
246	-16.766					960	90.4531
247	-16.997					957	90.6003
248	-17.633					954	90.5496
249	-17.415					951	90.5664
250	-17.254					948	90.5965
251	-17.311					945	90.6066
252	-17.352					942	90.6413
253	-17.488					939	90.6539
254	-17.462					936	90.6047
255	-16.756					933	90.4227
256	-17.532					930	90.6816
257	-16.615					927	91.0409
258	-17.165					924	90.8054
259	-17.406					921	90.5763
260	-16.987					918	90.7852
261	-16.901					915	90.5648
262	-17.395					912	90.5668
263	-17.675					909	91.1481
264	-17.615					906	90.8942
265	-17.494					903	90.5579
266	-17.348					900	90.5638
267	-16.849					897	90.267
268	-16.811					894	90.0524
269	-16.67					891	90.5045
270	-16.881					888	91.0035
271	-16.098					885	90.7407
272	-17.229					882	90.413
273	-16.544					879	90.5117
274	-16.518					876	90.8794
275	-15.968					873	91.057
276	-16.993					870	90.9063
277	-17.061					867	91.1954
278	-16.47					864	91.152
279	-16.454					861	90.7457
280	-16.222					858	91.8434
281	-15.98					855	91.4136
282	-15.878					852	91.6239
283	-15.617					849	92.0473
284	-15.072					846	92.0667
285	-14.97					843	92.0231
286	-15.252					840	92.0398
287	-14.252					837	92.1305
288	-13.706					834	92.1079
289	-13.072					831	92.1165
290	-12.845					828	92.2061
291	-11.276					825	92.2691
292	-12.431					822	92.2511
293	-10.029					819	92.2943
294	-8.407					816	92.3528
295	-8.462					813	92.3887
296	-6.21					810	92.4032
297	-5.398					807	92.4325
298	-3.87					804	92.4763
299	-3.231					801	92.5021
300	-0.924					798	92.5361
301	1.355					795	92.5525
302	2.412					792	92.6292
303	4.878					789	92.6507
304	7.106					786	92.6442
305	7.409					783	92.6879
306	9.697					780	92.7404
307	14.311					777	92.7516
308	15.743					774	92.8149
309	15.199					771	92.8163
310	15.198					768	92.8544
311	19.044					765	92.8854
312	20.461					762	92.9015
313	21.806					759	92.9259
314	21.988					756	92.9727
315	24.808					753	93.0195
316	24.921					750	93.047
317	27.479					747	93.0757
318	30.062					744	93.097
319	31.276					741	93.1445
320	30.73					738	93.1837
321	32.314					735	93.1817
322	33.891					732	93.2151
323	35.953					729	93.275
324	35.587					726	93.2909
325	37.333					723	93.2917
326	38.547					720	93.2977
327	39.351					717	93.351
328	38.408					714	93.3995
329	38.581					711	93.4473
330	39.48					708	93.4609
331	40.287					705	93.5019
332	42.145					702	93.5343
333	42.272					699	93.5473
334	44.025					696	93.5892
335	43.928					693	93.6239
336	44.818					690	93.6508
337	45.379					687	93.6807
338	45.599					684	93.7169
339	46.6					681	93.7526
340	45.604					678	93.7831
341	46.203					675	93.8065
342	46.083					672	93.8215
343	46.205					669	93.8601
344	48.162					666	93.8761
345	49.072					663	93.8946
346	48.497					660	93.9396
347	50.884					657	93.9686
348	49.513					654	93.9775
349	48.678					651	93.9903
350	50.295					648	94.0392
351	49.93					645	94.0659
352	50.476					642	94.0824
353	50.504					639	94.117
354	50.937					636	94.1305
355	51.776					633	94.139
356	52.857					630	94.1714
357	53.046					627	94.1909
358	53.351					624	94.2168
359	53.605					621	94.2362
360	53.808					618	94.2533
361	53.56					615	94.2731
362	54.404					612	94.2859
363	54.268					609	94.3025
364	55.392					606	94.3179
365	54.506					603	94.3264
366	54.984					600	94.3425
367	55.313					597	94.359
368	55.017					594	94.3663
369	55.014					591	94.3822
370	55.931					588	94.3905
371	55.892					585	94.3897
372	56.374					582	94.3848
373	56.278					579	94.3938
374	56.583					576	94.3919
375	56.507					573	94.3883
376	56.196					570	94.3909
377	56.34					567	94.3922
378	57.428					564	94.3819
379	55.905					561	94.3701
380	57.081					558	94.3573
381	56.344					555	94.3414
382	56.86					552	94.3289
383	56.86					549	94.3017
384	57.477					546	94.2734
385	56.968					543	94.2464
386	57.606					540	94.2058
387	57.64					537	94.1677
388	58.03					534	94.1348
389	58.167					531	94.0768
390	57.689					528	94.0162
391	57.825					525	93.9695
392	58.132					522	93.9065
393	58.181					519	93.8359
394	58.837					516	93.7517
395	58.199					513	93.674
396	58.704					510	93.5757
397	58.257					507	93.4747
398	59.011					504	93.3565
399	59.007					501	93.2329
400	58.355					498	93.093
401	58.636					495	92.9023
402	58.978					492	92.7363
403	59.036					489	92.5509
404	59.667					486	92.3228
405	59.238					483	92.0738
406	59.544					480	91.8158
407	59.343					477	91.5556
408	58.722					474	91.2655
409	59.093					471	90.9568
410	59.258					468	90.6274
411	59.542					465	90.2584
412	59.329					462	89.8816
413	59.621					459	89.445
414	59.362					456	88.9822
415	59.9					453	88.5171
416	60.12					450	88.0437
417	59.956					447	87.469
418	60.531					444	86.867
419	60.168					441	86.1942
420	59.598					438	85.6085
421	59.988					435	84.876
422	60.194					432	84.1464
423	60.177					429	83.3743
424	59.918					426	82.6163
425	59.645					423	81.8039
426	60.06					420	81.0029
427	59.908					417	80.1165
428	59.523					414	79.1986
429	60.018					411	78.2964
430	59.771					408	77.3969
431	59.999					405	76.4994
432	59.754					402	75.5985
433	59.705					399	74.6515
434	59.38					396	73.8108
435	59.116					393	72.8644
436	59.531					390	72.0842
437	59.192					387	71.2316
438	59.198					384	70.6746
439	58.742					381	70.0762
440	58.925					378	69.7132
441	58.783					375	69.443
442	58.485					372	69.5634
443	58.427					369	70.0703
444	58.57					366	70.7485
445	58.661					363	69.9081
446	58.284					360	70.201
447	58.312					357	70.3077
448	58.803					354	70.5323
449	58.151					351	71.5105
450	58.215					348	71.645
451	58.083					345	72.2295
452	57.939					342	72.9463
453	57.885					339	72.8549
454	57.649					336	74.1217
455	57.871					333	75.8336
456	57.51					330	77.2972
457	57.502					327	78.9377
458	57.129					324	78.8156
459	56.697					321	82.0616
460	56.339					318	83.3419
461	56.386					315	83.5913
462	55.812					312	83.5204
463	55.585					309	85.2196
464	54.924					306	86.066
465	54.327					303	86.4597
466	53.446					300	86.7771
467	52.571
468	51.788
469	50.741
470	49.736
471	48.951
472	47.835
473	46.678
474	45.624
475	44.79
476	43.22
477	41.549
478	40.618
479	39.612
480	38.071
481	36.464
482	35.855
483	34.535
484	33.106
485	31.939
486	30.722
487	29.549
488	28.24
489	27.126
490	25.729
491	24.773
492	23.881
493	22.748
494	21.862
495	20.737
496	20.154
497	19.226
498	18.446
499	17.89
500	17.026
501	16.276
502	15.352
503	15.035
504	14.606
505	14.065
506	13.47
507	13.052
508	12.633
509	12.409
510	11.872
511	11.658
512	10.938
513	10.443
514	10.187
515	9.997
516	9.841
517	9.401
518	8.881
519	8.664
520	8.48
521	7.93
522	7.963
523	7.481
524	7.252
525	6.971
526	6.425
527	6.049
528	5.847
529	5.73
530	5.742
531	5.793
532	5.601
533	5.477
534	5.262
535	4.871
536	4.297
537	4.839
538	4.325
539	3.757
540	3.982
541	3.619
542	3.862
543	3.855
544	3.632
545	3.864
546	3.421
547	3.282
548	3.301
549	3.442
550	3.587
551	3.218
552	3.519
553	3.386
554	3.187
555	3.271
556	3.156
557	3.396
558	3.352
559	3.911
560	3.593
561	3.723
562	4.014
563	4.233
564	3.975
565	4.04
566	4.123
567	4.226
568	4.585
569	4.866
570	4.805
571	5.306
572	5.427
573	5.772
574	5.647
575	5.778
576	5.792
577	5.807
578	6.269
579	6.553
580	6.569
581	6.722
582	7.237
583	6.845
584	7.263
585	7.269
586	7.632
587	7.829
588	7.914
589	8.129
590	8.133
591	8.382
592	8.262
593	8.785
594	8.672
595	8.802
596	9
597	9.197
598	8.703
599	8.702
600	8.771
601	8.895
602	8.67
603	8.839
604	9.309
605	9.487
606	9.385
607	9.34
608	9.781
609	9.685
610	9.253
611	9.632
612	9.429
613	9.189
614	9.137
615	9.167
616	9.58
617	9.45
618	9.016
619	9.083
620	8.826
621	9.088
622	8.756
623	8.62
624	8.198
625	8.237
626	8.077
627	7.916
628	7.529
629	7.675
630	7.777
631	8.116
632	7.767
633	7.395
634	6.992
635	7.318
636	7.213
637	6.817
638	6.627
639	6.56
640	6.755
641	6.417
642	6.267
643	6.027
644	5.571
645	5.889
646	5.974
647	5.531
648	5.289
649	4.78
650	4.899
651	4.664
652	4.496
653	4.279
654	4.043
655	3.97
656	4.168
657	3.987
658	3.5
659	3.66
660	3.4
661	3.244
662	3.153
663	3.104
664	3.137
665	3.15
666	3.16
667	3.002
668	2.921
669	2.935
670	2.864
671	2.976
672	2.43
673	2.173
674	2.245
675	2.204
676	2.194
677	2.764
678	2.495
679	2.554
680	2.039
681	2.122
682	2.57
683	2.588
684	2.302
685	2.239
686	2.282
687	2.694
688	2.472
689	2.539
690	2.714
691	2.681
692	3.28
693	2.74
694	2.848
695	2.832
696	2.95
697	2.596
698	2.976
699	3.15
700	2.911
701	3.623
702	3.769
703	4.041
704	3.467
705	3.62
706	4.178
707	3.8
708	3.812
709	3.463
710	3.516
711	4.076
712	4.514
713	4.568
714	4.918
715	4.379
716	4.99
717	4.71
718	5.693
719	5.447
720	5.525
721	5.89
722	5.602
723	5.772
724	5.915
725	6.153
726	6.249
727	6.729
728	6.659
729	6.698
730	6.988
731	6.974
732	6.644
733	7.529
734	7.349
735	7.362
736	7.77
737	6.717
738	6.703
739	7.131
740	7.851
741	7.61
742	7.567
743	8.093
744	7.951
745	8.42
746	8.278
747	8.514
748	8.127
749	8.691
750	8.796
751	8.378
752	8.136
753	8.97
754	9.249
755	8.104
756	8.595
757	8.676
758	9.446
759	9.246
760	9.226
761	8.899
762	8.916
763	9.369
764	9.308
765	8.989
766	10.089
767	10.298
768	9.489
769	9.097
770	9.493
771	10.077
772	9.612
773	9.241
774	9.219
775	9.478
776	9.784
777	10.099
778	10.013
779	10.062
780	9.619
781	9.743
782	9.264
783	10.006
784	9.59
785	9.049
786	8.948
787	11.27
788	10.59
789	11.099
790	9.728
791	10.477
792	9.844
793	10.116
794	9.715
795	9.445
796	8.977
797	10.518
798	9.859
799	9.554
800	9.33

## Sheet: Figure S4
Figure S4d									Figure S4e								Figure S4f
Potential (V vs RHE)	Dark	Potential (V vs RHE)	Single junction Si/Ag-Au	Potential (V vs RHE)	Double junction Si/Ag-Au				Flow velocity (m/s)	CO FE (%)	Error bar	H2 FE (%)	Error bar				Time (h)	Current density (mA/cm2)
0.80149	0.00559	0.94311	-0.072	1.39085	0				0.7	38	3	62	3				0	1.101
0.80203	0.00574	0.94219	-0.06639	1.46184	0				0.5	32	2.08	68	2.08				1	1.11
0.80334	0.0061	0.94108	-0.06997	1.89142	-0.32662				0.3	18	2.08	82	2.08				2	1.1235
0.80462	0.00576	0.93996	-0.07401	1.89096	-0.27324				0.1	5	1	95	1				3	1.1199
0.80594	0.00608	0.93897	-0.07385	1.88987	-0.21888				0	2	0.85	98	0.85				4	1.0578
0.80724	0.0063	0.9381	-0.07896	1.88878	-0.18573												5	1.1187
0.80822	0.00651	0.93702	-0.07606	1.8881	-0.16416												6	1.1154
0.80921	0.00671	0.93602	-0.07449	1.88609	-0.1506												7	1.0671
0.81021	0.00691	0.93521	-0.06361	1.8844	-0.14128												8	1.0839
0.81122	0.00711	0.93402	-0.07724	1.88347	-0.13841												9	1.0878
0.81221	0.0073	0.93285	-0.09568	1.88242	-0.13776												10	1.0983
0.81325	0.00749	0.93217	-0.08767	1.88128	-0.13743												11	1.0992
0.81423	0.00769	0.93095	-0.08747	1.88057	-0.13623												12	1.0713
0.81524	0.00788	0.92989	-0.08601	1.87936	-0.13484												13	1.0686
0.81624	0.00807	0.92909	-0.09773	1.87858	-0.13417												14	1.1076
0.81724	0.00825	0.92803	-0.09376	1.87774	-0.13416												15	1.0851
0.81821	0.00845	0.92695	-0.08885	1.87649	-0.13106												16	1.0761
0.81922	0.00865	0.92598	-0.08917	1.87543	-0.12929												17	1.0845
0.82022	0.00884	0.92495	-0.1013	1.8742	-0.12756												18	1.0539
0.82123	0.00903	0.92411	-0.10056	1.87313	-0.12229												19	1.0548
0.82223	0.00923	0.92305	-0.0982	1.8727	-0.11689												20	1.1142
0.82323	0.00942	0.92204	-0.08552	1.87128	-0.11408												21	1.0929
0.82422	0.00962	0.9209	-0.10244	1.87042	-0.11123												22	1.059
0.82524	0.00982	0.92011	-0.08638	1.86937	-0.1062												23	1.095
0.82622	0.01002	0.91923	-0.09069	1.86856	-0.10426												24	1.1241
0.82723	0.01022	0.91815	-0.10432	1.86746	-0.10077												25	1.0581
0.82823	0.01043	0.91713	-0.09568	1.8664	-0.097												26	1.0962
0.82922	0.01063	0.91616	-0.10117	1.8647	-0.09087												27	1.0617
0.83022	0.01082	0.9148	-0.1068	1.86269	-0.09019												28	1.08
0.83124	0.01105	0.91407	-0.11078	1.86196	-0.0877												29	1.1292
0.83223	0.01126	0.9134	-0.12869	1.86096	-0.08533												30	1.056
0.83325	0.01148	0.9121	-0.119	1.86005	-0.08376												31	1.0758
0.83425	0.01169	0.91116	-0.12799	1.85919	-0.08344												32	1.056
0.83526	0.0119	0.91015	-0.13071	1.85791	-0.08089												33	1.065
0.83626	0.01211	0.90886	-0.11658	1.85728	-0.07829												34	1.098
0.83726	0.01233	0.90812	-0.11075	1.85603	-0.07657												35	1.0515
0.83824	0.01255	0.90687	-0.11143	1.85493	-0.07552												36	1.059
0.83926	0.01277	0.90598	-0.12096	1.85397	-0.07282												37	1.083
0.84025	0.013	0.90513	-0.12018	1.85304	-0.07366												38	1.077
0.84124	0.01322	0.90393	-0.12879	1.85207	-0.0709												39	1.047
0.84225	0.01344	0.90274	-0.12733	1.85114	-0.07073												40	1.059
0.8432	0.01367	0.90204	-0.12881	1.85012	-0.0709												41	1.068
0.84424	0.0139	0.90102	-0.13895	1.84898	-0.07065												42	1.0524
0.84524	0.01414	0.90012	-0.13814	1.84796	-0.07068												43	1.0542
0.84624	0.01437	0.89916	-0.12833	1.84675	-0.07031												44	1.026
0.84722	0.01461	0.89805	-0.13723	1.84599	-0.07015												45	1.08
0.84823	0.01485	0.89708	-0.12252	1.845	-0.07045												46	1.029
0.84922	0.01509	0.8959	-0.14947	1.84377	-0.06938												47	1.0737
0.84973	0.01522	0.89488	-0.14299	1.84306	-0.07155												48	1.026
0.84924	0.01507	0.8942	-0.13696	1.84194	-0.07042												49	1.0428
0.84823	0.0148	0.89299	-0.13881	1.84098	-0.06977												50	1.035
0.84723	0.01453	0.89206	-0.13516	1.83986	-0.06985												51	1.008
0.84623	0.01426	0.89106	-0.13878	1.83899	-0.06878
0.84523	0.01401	0.88984	-0.14689	1.83795	-0.06969
0.84424	0.01376	0.8889	-0.14722	1.83683	-0.06982
0.84323	0.01351	0.88808	-0.13918	1.83626	-0.06898
0.84224	0.01328	0.88709	-0.12911	1.83492	-0.06985
0.84124	0.01305	0.88609	-0.14124	1.83405	-0.07025
0.84026	0.01282	0.88501	-0.15049	1.83281	-0.06961
0.83924	0.0126	0.88393	-0.1549	1.83206	-0.06768
0.83825	0.01238	0.88299	-0.15095	1.83096	-0.06643
0.83726	0.01217	0.88201	-0.14901	1.82971	-0.0638
0.83626	0.01197	0.88079	-0.16286	1.82889	-0.06322
0.83526	0.01177	0.87996	-0.1548	1.82802	-0.05952
0.83428	0.01157	0.87912	-0.15751	1.82712	-0.05893
0.83327	0.01137	0.87807	-0.16758	1.82583	-0.05669
0.83222	0.01118	0.8771	-0.16317	1.82486	-0.05685
0.83128	0.01099	0.87602	-0.16368	1.8238	-0.0587
0.83025	0.01081	0.87502	-0.16306	1.82289	-0.05699
0.82925	0.01063	0.87387	-0.16957	1.82178	-0.05769
0.82824	0.01045	0.87308	-0.16	1.82071	-0.05721
0.82725	0.01028	0.87202	-0.16426	1.81994	-0.05581
0.82624	0.01011	0.871	-0.16163	1.819	-0.05654
0.82526	0.00994	0.87008	-0.16024	1.81804	-0.05729
0.82424	0.00977	0.86883	-0.16251	1.81715	-0.05889
0.82325	0.0096	0.86799	-0.16947	1.81597	-0.05941
0.82224	0.00946	0.867	-0.16357	1.81505	-0.06016
0.82126	0.0093	0.8656	-0.16167	1.814	-0.0604
0.82025	0.00915	0.86494	-0.16948	1.81309	-0.05998
0.81923	0.009	0.86397	-0.17279	1.81203	-0.06038
0.81824	0.00885	0.86281	-0.17207	1.81085	-0.05886
0.81725	0.00871	0.86196	-0.17883	1.80983	-0.05728
0.81625	0.00856	0.86104	-0.17987	1.80874	-0.05711
0.81523	0.00843	0.85997	-0.17621	1.80803	-0.05561
0.81423	0.0083	0.85899	-0.18708	1.80695	-0.05318
0.81325	0.00816	0.85812	-0.18954	1.80619	-0.05241
0.81222	0.00803	0.857	-0.17711	1.80477	-0.05352
0.81123	0.0079	0.85593	-0.19099	1.80402	-0.0536
0.81023	0.00777	0.85517	-0.18116	1.80289	-0.05372
0.80924	0.00764	0.85382	-0.20397	1.80196	-0.05473
0.80824	0.00752	0.85297	-0.1856	1.80091	-0.05281
0.80723	0.0074	0.85211	-0.18651	1.79984	-0.05451
0.80624	0.00729	0.85075	-0.20285	1.79899	-0.0541
0.80522	0.00717	0.85005	-0.19376	1.79801	-0.05387
0.80423	0.00706	0.84894	-0.19736	1.79693	-0.05341
0.80326	0.00694	0.84798	-0.20159	1.79606	-0.0551
0.80227	0.00684	0.84706	-0.20102	1.7949	-0.05399
0.80126	0.00673	0.84597	-0.20216	1.79402	-0.05403
0.80025	0.00662	0.84527	-0.20235	1.79281	-0.05477
0.79927	0.00651	0.84414	-0.20658	1.79204	-0.05479
0.79827	0.00641	0.8431	-0.18654	1.79115	-0.05373
0.79727	0.00631	0.84192	-0.17624	1.78983	-0.0524
0.79626	0.00621	0.84114	-0.22113	1.78883	-0.05142
0.79527	0.00612	0.84031	-0.22631	1.78814	-0.05236
0.79426	0.00602	0.839	-0.20113	1.78698	-0.05046
0.79329	0.00593	0.83817	-0.20659	1.78613	-0.04995
0.79226	0.00583	0.83714	-0.21042	1.78518	-0.05083
0.79125	0.00574	0.83614	-0.20471	1.78395	-0.05055
0.79024	0.00566	0.83504	-0.2092	1.78312	-0.04974
0.78924	0.00557	0.83408	-0.19921	1.78175	-0.0514
0.78824	0.00548	0.83301	-0.23999	1.78063	-0.04951
0.78727	0.00539	0.83207	-0.21207	1.7802	-0.05015
0.78626	0.00531	0.83117	-0.17781	1.77863	-0.05034
0.78527	0.00522	0.83026	-0.2461	1.77817	-0.0509
0.78425	0.00514	0.82901	-0.25947	1.77682	-0.05037
0.78325	0.00506	0.82725	-0.19354	1.77639	-0.05127
0.78227	0.00498	0.8257	-0.21914	1.77485	-0.0525
0.78127	0.00491	0.82458	-0.22115	1.77405	-0.05138
0.78027	0.00483	0.82363	-0.22715	1.77282	-0.0494
0.77926	0.00476	0.8225	-0.22191	1.77216	-0.05011
0.77828	0.00468	0.82152	-0.21178	1.77084	-0.05087
0.77727	0.00462	0.82059	-0.2175	1.77012	-0.05096
0.77627	0.00454	0.81959	-0.20637	1.76914	-0.05213
0.77527	0.00448	0.81868	-0.21213	1.76801	-0.05252
0.77428	0.0044	0.81751	-0.22333	1.76707	-0.04922
0.77326	0.00434	0.81669	-0.22809	1.76623	-0.04903
0.77225	0.00427	0.81545	-0.21714	1.7652	-0.04704
0.77126	0.0042	0.81467	-0.23478	1.76408	-0.04955
0.77026	0.00413	0.81361	-0.2251	1.76315	-0.04856
0.76927	0.00405	0.81257	-0.26207	1.76218	-0.04967
0.76827	0.00399	0.81164	-0.24551	1.76099	-0.04992
0.76727	0.00392	0.81069	-0.23792	1.76007	-0.04883
0.76626	0.00386	0.80962	-0.22592	1.75898	-0.04914
0.76526	0.0038	0.80886	-0.23873	1.75794	-0.05087
0.76426	0.00374	0.80749	-0.24045	1.75727	-0.04939
0.76328	0.00368	0.80653	-0.23631	1.75591	-0.04965
0.76229	0.00361	0.80566	-0.23403	1.75496	-0.04961
0.76128	0.00355	0.80447	-0.22437	1.75411	-0.0484
0.7603	0.00349	0.80335	-0.26166	1.75301	-0.04723
0.75927	0.00344	0.80276	-0.23412	1.752	-0.0456
0.75829	0.00338	0.80163	-0.24036	1.75108	-0.04671
0.75729	0.00332	0.80062	-0.24967	1.75016	-0.04736
0.75629	0.00327	0.79965	-0.2376	1.74924	-0.04829
0.75529	0.00322	0.79852	-0.25605	1.7479	-0.04847
0.75427	0.00316	0.79752	-0.26046	1.74689	-0.0493
0.75331	0.00311	0.79668	-0.22636	1.74595	-0.04759
0.75229	0.00305	0.79574	-0.25312	1.74501	-0.04808
0.75129	0.003	0.79444	-0.26595	1.74424	-0.04811
0.75028	0.00295	0.79357	-0.24426	1.74304	-0.04832
0.74928	0.0029	0.79233	-0.26171	1.74235	-0.04839
0.74829	0.00285	0.79161	-0.26565	1.74076	-0.0492
0.74729	0.0028	0.79052	-0.2572	1.73999	-0.04903
0.7463	0.00276	0.78964	-0.25704	1.7389	-0.04863
0.74529	0.00271	0.7885	-0.24596	1.73799	-0.04535
0.74428	0.00266	0.78754	-0.26062	1.73707	-0.04463
0.7433	0.00261	0.78659	-0.2459	1.73607	-0.04346
0.74228	0.00256	0.78567	-0.25114	1.73478	-0.04379
0.74128	0.00252	0.78473	-0.2545	1.73395	-0.04597
0.74028	0.00248	0.78361	-0.26418	1.73324	-0.04483
0.73932	0.00243	0.78275	-0.28617	1.73218	-0.04499
0.73829	0.00239	0.78175	-0.2623	1.73112	-0.04458
0.7373	0.00234	0.78053	-0.2582	1.72982	-0.04526
0.73629	0.0023	0.77981	-0.27171	1.72813	-0.04825
0.7353	0.00226	0.77862	-0.27539	1.72662	-0.04559
0.73425	0.00222	0.77747	-0.26906	1.72567	-0.04671
0.73328	0.00217	0.77661	-0.27761	1.72448	-0.04603
0.73227	0.00213	0.7757	-0.25288	1.72354	-0.04549
0.73128	0.0021	0.77457	-0.28666	1.72211	-0.04402
0.73028	0.00205	0.77357	-0.28559	1.72005	-0.04604
0.72928	0.00202	0.77255	-0.27069	1.71919	-0.04446
0.72828	0.00198	0.77157	-0.25846	1.71792	-0.045
0.72727	0.00194	0.77086	-0.27254	1.71707	-0.04424
0.72593	0.00187	0.76942	-0.29676	1.7161	-0.04522
0.72462	0.00182	0.76852	-0.28973	1.71516	-0.04281
0.72361	0.00178	0.76768	-0.28379	1.714	-0.04308
0.7226	0.00175	0.76678	-0.28721	1.71299	-0.04278
0.7216	0.00171	0.76554	-0.28489	1.71213	-0.04375
0.72063	0.00167	0.76448	-0.27113	1.71109	-0.04335
0.7196	0.00164	0.7635	-0.28838	1.7102	-0.04419
0.71862	0.00161	0.76235	-0.28671	1.70888	-0.04624
0.71761	0.00157	0.7617	-0.28067	1.7079	-0.04604
0.7166	0.00153	0.76066	-0.28529	1.70701	-0.04563
0.71562	0.0015	0.75948	-0.29104	1.70628	-0.04313
0.71463	0.00147	0.75841	-0.30268	1.70483	-0.04301
0.71362	0.00143	0.75769	-0.29961	1.70417	-0.04257
0.71261	0.0014	0.75671	-0.28172	1.70307	-0.03986
0.7116	0.00137	0.75574	-0.28378	1.70199	-0.04097
0.71061	0.00134	0.75442	-0.29585	1.701	-0.03926
0.7096	0.00131	0.75357	-0.29711	1.69992	-0.03959
0.70863	0.00127	0.7524	-0.28651	1.69892	-0.04231
0.70761	0.00124	0.75161	-0.28623	1.69783	-0.0419
0.70662	0.00121	0.75063	-0.29617	1.69723	-0.043
0.70562	0.00118	0.74959	-0.30097	1.69602	-0.04388
0.70463	0.00115	0.74853	-0.29763	1.69486	-0.04467
0.70363	0.00112	0.74761	-0.30503	1.69418	-0.04508
0.70262	0.00109	0.74674	-0.29701	1.69299	-0.04468
0.70162	0.00107	0.74547	-0.2956	1.69206	-0.0443
0.70063	0.00104	0.74441	-0.30384	1.69109	-0.04313
0.69961	0.00101	0.74359	-0.30348	1.68975	-0.04134
0.69862	0.000979648	0.74256	-0.30695	1.68895	-0.03892
0.69764	0.000950491	0.74172	-0.30579	1.68813	-0.03733
0.6966	0.000921809	0.74056	-0.31304	1.68732	-0.03719
0.69559	0.000895012	0.73959	-0.30214	1.68594	-0.03869
0.6946	0.000869436	0.7386	-0.31808	1.6849	-0.04051
0.69357	0.000842388	0.73765	-0.31185	1.68404	-0.04197
0.69261	0.000816589	0.73671	-0.31188	1.6831	-0.0433
0.69161	0.000789935	0.73567	-0.30766	1.68213	-0.04473
0.69062	0.000763087	0.7345	-0.30454	1.68074	-0.04434
0.68961	0.00073811	0.73359	-0.31964	1.68008	-0.04439
0.6886	0.000712493	0.73274	-0.30473	1.67893	-0.04675
0.68761	0.00068867	0.73175	-0.29629	1.67793	-0.04571
0.6866	0.000662772	0.73067	-0.3128	1.67698	-0.04613
0.68563	0.000639104	0.72963	-0.32242	1.67599	-0.04566
0.68463	0.000615168	0.72855	-0.32242	1.6751	-0.04419
0.68364	0.000589657	0.72776	-0.32175	1.67386	-0.04153
0.68261	0.000566742	0.72662	-0.33036	1.67313	-0.03957
0.68164	0.00054365	0.72569	-0.33114	1.67195	-0.03809
0.68062	0.000518894	0.72468	-0.32711	1.67134	-0.03973
0.67963	0.000495591	0.72353	-0.32825	1.67004	-0.03929
0.67862	0.000473432	0.7227	-0.29617	1.66904	-0.03942
0.67765	0.000449013	0.72178	-0.37438	1.66798	-0.03842
0.67663	0.000426089	0.72052	-0.27634	1.66698	-0.0381
0.6756	0.000403477	0.71952	-0.30856	1.66576	-0.03678
0.67462	0.000381416	0.71865	-0.34392	1.66511	-0.03744
0.67361	0.000359162	0.71759	-0.32438	1.66399	-0.04077
0.6726	0.000337953	0.7168	-0.32383	1.66311	-0.03925
0.67161	0.000315792	0.71558	-0.31994	1.6621	-0.04065
0.67061	0.000294138	0.7145	-0.32059	1.661	-0.0426
0.66962	0.00027342	0.71377	-0.3148	1.66013	-0.04288
0.66862	0.000252758	0.71264	-0.31987	1.65816	-0.04501
0.6676	0.000231998	0.71155	-0.33311	1.65629	-0.04344
0.6666	0.000210942	0.71057	-0.35163	1.65563	-0.0375
0.66531	0.000187576	0.70952	-0.3088	1.65463	-0.03847
0.66403	0.000158576	0.70856	-0.35164	1.65352	-0.03916
0.66302	0.000137901	0.708	-0.31012	1.65177	-0.04072
0.66201	0.000117779	0.7068	-0.38098	1.64993	-0.04228
0.66099	9.70618e-05	0.70558	-0.38739	1.64885	-0.04519
0.66003	7.76176e-05	0.70457	-0.27499	1.64811	-0.04626
0.65901	5.80384e-05	0.70375	-0.31502	1.64724	-0.04572
0.65803	3.84539e-05	0.70269	-0.35717	1.64611	-0.04465
0.65702	1.93028e-05	0.70148	-0.33655	1.64487	-0.04335
0.65601	2.6693e-07	0.70055	-0.32104	1.64399	-0.04234
0.65501	-1.88552e-05	0.69977	-0.34362	1.6431	-0.04359
0.65401	-3.78687e-05	0.69873	-0.35643	1.64202	-0.04419
0.65304	-5.65269e-05	0.6977	-0.3261	1.64113	-0.04221
0.65201	-7.47623e-05	0.69675	-0.3311	1.64011	-0.0427
0.65102	-9.34053e-05	0.6955	-0.34426	1.63904	-0.04473
0.65002	-0.000111837	0.69471	-0.34715	1.6378	-0.04428
0.64903	-0.000130317	0.69365	-0.34281	1.63692	-0.04532
0.64801	-0.000148522	0.69265	-0.34708	1.63614	-0.04636
0.64703	-0.000166322	0.69174	-0.39321	1.63519	-0.04544
0.64604	-0.0001842	0.69028	-0.33383	1.63401	-0.04578
0.64504	-0.000202344	0.68974	-0.33129	1.63304	-0.04541
0.64405	-0.000220269	0.68851	-0.37509	1.63205	-0.04474
0.64306	-0.000237987	0.68764	-0.35465	1.63115	-0.04712
0.64205	-0.000255704	0.68652	-0.32972	1.62997	-0.04455
0.64104	-0.000273419	0.68564	-0.35322	1.62904	-0.04331
0.64005	-0.000291292	0.6846	-0.34564	1.62797	-0.04414
0.63904	-0.000308659	0.68352	-0.35208	1.62704	-0.04397
0.63805	-0.000326088	0.68267	-0.33913	1.626	-0.04252
0.63705	-0.000343934	0.6817	-0.34725	1.62507	-0.04334
0.63605	-0.000360948	0.68056	-0.35091	1.62398	-0.0448
0.63504	-0.000377174	0.67978	-0.3326	1.62316	-0.04473
0.63405	-0.000394308	0.67846	-0.37062	1.62192	-0.04668
0.63303	-0.0004118	0.6776	-0.39326	1.62121	-0.04611
0.63205	-0.000428873	0.67685	-0.35574	1.62006	-0.0442
0.63105	-0.000444874	0.67554	-0.34171	1.61906	-0.04693
0.63005	-0.000461464	0.67462	-0.35373	1.61823	-0.04683
0.62906	-0.000477962	0.6737	-0.34741	1.61735	-0.04549
0.62807	-0.000494962	0.67272	-0.35584	1.61629	-0.04647
0.62706	-0.000511534	0.67159	-0.36289	1.61487	-0.04584
0.62605	-0.000528022	0.67077	-0.36646	1.61415	-0.04658
0.62505	-0.000543792	0.66963	-0.36306	1.613	-0.04825
0.62402	-0.000560837	0.66872	-0.35771	1.61216	-0.04774
0.62307	-0.000575811	0.66761	-0.3608	1.61109	-0.04773
0.62206	-0.000592023	0.66663	-0.3806	1.60996	-0.04628
0.62104	-0.000608705	0.66564	-0.36446	1.60948	-0.04768
0.62003	-0.000624898	0.66471	-0.35838	1.60797	-0.04584
0.61906	-0.000640573	0.66338	-0.34128	1.60722	-0.04807
0.61807	-0.000656544	0.66266	-0.36397	1.60599	-0.05025
0.61703	-0.000671778	0.66172	-0.36854	1.60485	-0.05239
0.61604	-0.000686919	0.66072	-0.3654	1.60434	-0.05549
0.61505	-0.000700978	0.65973	-0.35228	1.60303	-0.05721
0.61404	-0.000717233	0.65855	-0.36745	1.60215	-0.05547
0.61304	-0.000732459	0.65754	-0.38078	1.60112	-0.05347
0.61204	-0.000747583	0.65687	-0.36741	1.60001	-0.05466
0.61105	-0.000761873	0.65587	-0.37821	1.5992	-0.05463
0.61002	-0.000776718	0.65465	-0.35652	1.5979	-0.05454
0.60905	-0.000791114	0.65315	-0.38262	1.5971	-0.05569
0.60806	-0.000806223	0.6527	-0.40135	1.59617	-0.05584
0.60706	-0.000821053	0.65177	-0.34759	1.59494	-0.05476
0.60609	-0.0008356	0.65088	-0.34905	1.59414	-0.05526
0.60509	-0.000851607	0.64973	-0.37028	1.59303	-0.05574
0.60406	-0.000865159	0.64865	-0.3698	1.59203	-0.05591
0.60307	-0.000880526	0.64771	-0.36563	1.59111	-0.05688
0.60208	-0.00089613	0.64704	-0.34787	1.59015	-0.05745
0.60108	-0.000909931	0.64543	-0.37116	1.58892	-0.05947
0.60006	-0.000923809	0.64475	-0.36339	1.58819	-0.05883
0.5991	-0.000939408	0.64359	-0.37063	1.58702	-0.05726
0.59811	-0.000953149	0.64258	-0.39552	1.58611	-0.05529
0.59705	-0.000966737	0.64177	-0.39069	1.58519	-0.05359
0.59607	-0.000980403	0.6405	-0.37372	1.58396	-0.05386
0.59514	-0.000995378	0.63966	-0.38346	1.58321	-0.05447
0.59404	-0.00101	0.63877	-0.37563	1.58213	-0.05517
0.59306	-0.00102	0.63776	-0.35849	1.58131	-0.05826
0.59206	-0.00104	0.6368	-0.36159	1.58041	-0.05716
0.59113	-0.00105	0.63563	-0.37609	1.57892	-0.05832
0.59006	-0.00106	0.63466	-0.39757	1.57807	-0.05805
0.58906	-0.00108	0.63374	-0.38093	1.57708	-0.0565
0.58806	-0.00109	0.63268	-0.3756	1.57627	-0.059
0.58705	-0.00111	0.63173	-0.37604	1.57532	-0.06009
0.58608	-0.00112	0.63059	-0.36669	1.57401	-0.0604
0.58506	-0.00113	0.62956	-0.39116	1.57312	-0.06106
0.58404	-0.00115	0.62884	-0.35472	1.57226	-0.0636
0.58306	-0.00116	0.62755	-0.37594	1.57088	-0.06561
0.58206	-0.00117	0.6267	-0.38115	1.57016	-0.06725
0.58107	-0.00119	0.62544	-0.36206	1.56905	-0.07034
0.58007	-0.0012	0.62459	-0.35552	1.56826	-0.06748
0.57905	-0.00121	0.62377	-0.36161	1.56705	-0.06723
0.57806	-0.00123	0.62264	-0.37328	1.56627	-0.06659
0.57705	-0.00124	0.62173	-0.37183	1.56522	-0.06431
0.57604	-0.00125	0.62082	-0.38136	1.56401	-0.06421
0.57506	-0.00127	0.61964	-0.39077	1.56315	-0.06441
0.57406	-0.00128	0.61873	-0.39035	1.56187	-0.06567
0.57304	-0.00129	0.61773	-0.39414	1.56112	-0.06608
0.57204	-0.0013	0.61673	-0.38737	1.56014	-0.06529
0.57106	-0.00132	0.61591	-0.39526	1.55934	-0.06466
0.57005	-0.00133	0.6147	-0.38739	1.55813	-0.06558
0.56904	-0.00135	0.61359	-0.36912	1.55696	-0.06676
0.56806	-0.00136	0.6127	-0.36078	1.55606	-0.06907
0.56709	-0.00137	0.61175	-0.38889	1.55512	-0.0692
0.56609	-0.00138	0.61043	-0.36944	1.55386	-0.0721
0.56505	-0.0014	0.6095	-0.36949	1.55312	-0.07215
0.56409	-0.00141	0.60864	-0.37343	1.55181	-0.07255
0.56307	-0.00142	0.60771	-0.37283	1.55093	-0.07181
0.5621	-0.00144	0.60657	-0.36609	1.55031	-0.07066
0.56108	-0.00145	0.60569	-0.37248	1.54896	-0.07135
0.56009	-0.00146	0.60483	-0.37908	1.54804	-0.07139
0.55908	-0.00147	0.60359	-0.38846	1.54706	-0.07395
0.55805	-0.00148	0.60262	-0.38867	1.54629	-0.074
0.55708	-0.00149	0.60152	-0.39035	1.54517	-0.07428
0.55606	-0.00151	0.60081	-0.38397	1.5442	-0.07392
0.55507	-0.00152	0.59965	-0.38272	1.54306	-0.07413
0.55407	-0.00153	0.59868	-0.38651	1.54211	-0.07373
0.55307	-0.00154	0.5976	-0.38916	1.54117	-0.07196
0.55207	-0.00155	0.59671	-0.36546	1.54016	-0.07181
0.55109	-0.00157	0.59555	-0.3634	1.53913	-0.07416
0.55007	-0.00158	0.59461	-0.39022	1.53825	-0.07551
0.54906	-0.00159	0.59375	-0.38257	1.53706	-0.07455
0.54808	-0.0016	0.59281	-0.39588	1.53611	-0.07474
0.54707	-0.00161	0.59169	-0.38215	1.53491	-0.07658
0.54607	-0.00163	0.59066	-0.38873	1.53432	-0.0776
0.54508	-0.00164	0.58978	-0.38807	1.53335	-0.07847
0.54406	-0.00165	0.5886	-0.38407	1.53214	-0.0789
0.54309	-0.00166	0.58764	-0.38093	1.53127	-0.08054
0.54208	-0.00168	0.58669	-0.37378	1.52996	-0.08155
0.54109	-0.00169	0.58585	-0.37398	1.52914	-0.08409
0.54007	-0.0017	0.58475	-0.38264	1.52803	-0.08393
0.53906	-0.00171	0.58365	-0.38772	1.52719	-0.08601
0.53807	-0.00172	0.58301	-0.38971	1.52606	-0.0867
0.53707	-0.00173	0.58168	-0.39277	1.52506	-0.0852
0.53609	-0.00174	0.58074	-0.37872	1.52421	-0.08348
0.53507	-0.00175	0.57962	-0.37571	1.52307	-0.08275
0.53409	-0.00176	0.57886	-0.38505	1.52204	-0.08282
0.53313	-0.00178	0.57757	-0.38931	1.52096	-0.08375
0.53208	-0.00179	0.5764	-0.3717	1.52015	-0.08588
0.53108	-0.0018	0.57576	-0.38013	1.51909	-0.08879
0.53007	-0.00181	0.57474	-0.38625	1.51823	-0.08945
0.5291	-0.00183	0.57357	-0.37385	1.51703	-0.08783
0.5281	-0.00184	0.57283	-0.38018	1.51626	-0.08643
0.52709	-0.00185	0.57165	-0.37867	1.51498	-0.08448
0.52609	-0.00186	0.5707	-0.37235	1.5139	-0.0851
0.52512	-0.00188	0.56974	-0.37099	1.51326	-0.08587
0.52409	-0.00189	0.56885	-0.3832	1.51227	-0.08808
0.52311	-0.00191	0.56778	-0.39015	1.51105	-0.09142
0.5221	-0.00192	0.5667	-0.39116	1.51026	-0.0918
0.52111	-0.00193	0.56564	-0.38976	1.50936	-0.09432
0.52009	-0.00195	0.56449	-0.38302	1.50822	-0.09229
0.51909	-0.00196	0.56375	-0.37359	1.50699	-0.09262
0.51808	-0.00197	0.56271	-0.37153	1.50618	-0.09248
0.51706	-0.00198	0.56171	-0.38982	1.505	-0.09141
0.51609	-0.002	0.56078	-0.38341	1.50422	-0.09164
0.51508	-0.00201	0.55974	-0.37391	1.50296	-0.09285
0.51409	-0.00202	0.55853	-0.36914	1.50196	-0.0914
0.51311	-0.00203	0.55792	-0.36136	1.50107	-0.09105
0.51216	-0.00204	0.55666	-0.37117	1.50016	-0.08993
0.51116	-0.00206	0.55567	-0.36259	1.49904	-0.0888
0.51016	-0.00206	0.55453	-0.3667	1.49816	-0.09041
0.50918	-0.00206	0.55353	-0.38343	1.49725	-0.09171
0.50816	-0.00207	0.55266	-0.38073	1.49618	-0.09575
0.50716	-0.00207	0.55152	-0.38233	1.49516	-0.09665
0.50607	-0.00208	0.55077	-0.38208	1.49421	-0.09868
0.50509	-0.00209	0.54976	-0.37411	1.49293	-0.10024
0.5041	-0.0021	0.5486	-0.37802	1.4922	-0.09965
0.50311	-0.00211	0.54755	-0.37067	1.49132	-0.09858
0.50216	-0.00213	0.54673	-0.42993	1.49025	-0.1014
0.50116	-0.00214	0.54582	-0.3457	1.48913	-0.10405
0.50012	-0.00216	0.54461	-0.38795	1.4881	-0.10439
0.4991	-0.00216	0.54364	-0.38376	1.487	-0.1026
0.49808	-0.00218	0.54224	-0.36625	1.48616	-0.10415
0.49706	-0.00219	0.54169	-0.37533	1.48514	-0.10287
0.4961	-0.00221	0.54062	-0.36087	1.48442	-0.1038
0.49507	-0.00222	0.5396	-0.34548	1.48326	-0.10365
0.49408	-0.00224	0.53862	-0.38344	1.48199	-0.10575
0.49307	-0.00225	0.53758	-0.34668	1.48109	-0.10608
0.49212	-0.00227	0.53673	-0.37568	1.48012	-0.10583
0.49112	-0.00228	0.53552	-0.37244	1.4791	-0.10545
0.49008	-0.0023	0.53483	-0.37193	1.47793	-0.10569
0.48909	-0.00231	0.5336	-0.37239	1.4771	-0.10613
0.4881	-0.00232	0.53277	-0.37492	1.47619	-0.10714
0.48709	-0.00233	0.53146	-0.36555	1.47509	-0.10808
0.48608	-0.00234	0.53084	-0.36584	1.47401	-0.10815
0.4851	-0.00236	0.52956	-0.37139	1.47311	-0.10641
0.48412	-0.00236	0.52895	-0.37297	1.47224	-0.10486
0.48312	-0.00238	0.52787	-0.3691	1.47109	-0.10363
0.4821	-0.00239	0.52674	-0.36544	1.46988	-0.10349
0.48112	-0.0024	0.52571	-0.36242	1.46933	-0.10536
0.48015	-0.00241	0.52475	-0.35744	1.46804	-0.10834
0.47915	-0.00242	0.52366	-0.36479	1.46707	-0.108
0.4781	-0.00243	0.52259	-0.37266	1.46628	-0.1089
0.47709	-0.00244	0.52178	-0.37143	1.46483	-0.10785
0.47612	-0.00246	0.52057	-0.36049	1.46421	-0.10512
0.4751	-0.00247	0.5199	-0.36638	1.46313	-0.10411
0.47412	-0.00248	0.5185	-0.36124	1.46219	-0.10795
0.47309	-0.00249	0.51764	-0.36694	1.46123	-0.11271
0.4721	-0.00251	0.5168	-0.37061	1.46051	-0.11268
0.47112	-0.00252	0.51554	-0.37484	1.45916	-0.11031
0.4701	-0.00253	0.51491	-0.36803	1.4579	-0.10944
0.46909	-0.00254	0.51378	-0.35395	1.45711	-0.10709
0.4681	-0.00254	0.51247	-0.3602	1.45599	-0.11004
0.4671	-0.00255	0.51184	-0.37711	1.45494	-0.11081
0.46611	-0.00256	0.51084	-0.35864	1.45422	-0.11234
0.46511	-0.00257	0.50983	-0.3557	1.45315	-0.11436
0.46411	-0.00259	0.50879	-0.35024	1.4522	-0.11689
0.46317	-0.0026	0.50777	-0.3571	1.45107	-0.1176
0.46218	-0.00261	0.50668	-0.38359	1.45008	-0.11714
0.46117	-0.00262	0.50589	-0.34771	1.44916	-0.11674
0.46015	-0.00263	0.50467	-0.36098	1.44807	-0.11534
0.45915	-0.00264	0.50374	-0.36226	1.44721	-0.11366
0.45816	-0.00265	0.50269	-0.35534	1.4462	-0.11482
0.45711	-0.00266	0.50189	-0.41302	1.4452	-0.11651
0.45615	-0.00267	0.50073	-0.32868	1.44394	-0.11664
0.45518	-0.00268	0.49964	-0.35506	1.44299	-0.12024
0.45419	-0.00269	0.4987	-0.37369	1.44209	-0.12229
0.4532	-0.0027	0.49778	-0.36434	1.44129	-0.12291
0.45212	-0.00271	0.49687	-0.35064	1.44021	-0.12355
0.45111	-0.00272	0.49553	-0.34092	1.43878	-0.12305
0.45013	-0.00273	0.49455	-0.36527	1.43814	-0.11836
0.44911	-0.00275	0.49353	-0.37414	1.43724	-0.11501
0.44814	-0.00276	0.49278	-0.36333	1.4363	-0.11408
0.44711	-0.00278	0.4917	-0.34746	1.43531	-0.11439
0.44613	-0.00279	0.49056	-0.36039	1.43389	-0.11656
0.44511	-0.0028	0.48976	-0.36499	1.43299	-0.11683
0.44414	-0.00281	0.48882	-0.3521	1.4322	-0.11744
0.44312	-0.00283	0.48775	-0.35829	1.4313	-0.11973
0.44211	-0.00284	0.48659	-0.36696	1.43003	-0.12147
0.4411	-0.00285	0.48572	-0.36985	1.42902	-0.12004
0.44009	-0.00286	0.48451	-0.36019	1.42812	-0.12426
0.4391	-0.00287	0.4841	-0.35627	1.42712	-0.12506
0.43809	-0.00288	0.48287	-0.35749	1.42595	-0.12547
0.43712	-0.00289	0.48173	-0.3545	1.42517	-0.12412
0.43611	-0.00291	0.48073	-0.36049	1.42436	-0.12611
0.43511	-0.00292	0.4797	-0.36015	1.42319	-0.12946
0.43411	-0.00293	0.4787	-0.35246	1.42214	-0.12639
0.43314	-0.00294	0.47758	-0.36044	1.42121	-0.12727
0.43216	-0.00295	0.47667	-0.35601	1.42018	-0.12657
0.4311	-0.00296	0.47585	-0.33146	1.41901	-0.1261
0.43009	-0.00297	0.4748	-0.40195	1.4181	-0.12645
0.42909	-0.00299	0.47383	-0.35819	1.41701	-0.12512
0.42811	-0.003	0.47273	-0.32671	1.41611	-0.1258
0.4271	-0.00301	0.47166	-0.38026	1.41529	-0.128
0.42613	-0.00302	0.47063	-0.36335	1.41408	-0.12884
0.4251	-0.00303	0.46979	-0.34803	1.41318	-0.12447
0.4241	-0.00304	0.46879	-0.34875	1.41218	-0.12435
0.42311	-0.00305	0.46776	-0.34669	1.41115	-0.12868
0.42211	-0.00307	0.46702	-0.34276	1.41018	-0.12684
0.42108	-0.00307	0.46592	-0.34361	1.40905	-0.12748
0.42009	-0.00308	0.46481	-0.35378	1.40826	-0.12822
0.41909	-0.00309	0.46371	-0.36182	1.40697	-0.13074
0.41809	-0.00311	0.46267	-0.35916	1.40619	-0.13374
0.4171	-0.00312	0.4618	-0.36071	1.40509	-0.13322
0.41609	-0.00313	0.46059	-0.36101	1.40426	-0.12909
0.41508	-0.00314	0.4596	-0.36227	1.40317	-0.12911
0.41409	-0.00315	0.45874	-0.35754	1.40202	-0.12906
0.4131	-0.00316	0.45762	-0.34506	1.40121	-0.13151
0.41212	-0.00317	0.45662	-0.34945	1.40003	-0.13145
0.41109	-0.00318	0.45592	-0.33994	1.39929	-0.1305
0.41011	-0.00319	0.45469	-0.33471	1.39829	-0.13476
0.40911	-0.0032	0.45381	-0.34802	1.39709	-0.13429
0.40812	-0.00322	0.4527	-0.3527	1.39619	-0.13511
0.40711	-0.00322	0.45222	-0.34909	1.39537	-0.13543
0.40612	-0.00323	0.45085	-0.36453	1.39415	-0.13582
0.40513	-0.00325	0.44956	-0.35762	1.39328	-0.13587
0.40411	-0.00326	0.44885	-0.35479	1.39205	-0.13662
0.40311	-0.00327	0.44764	-0.34379	1.39102	-0.13648
0.40213	-0.00328	0.44684	-0.35584	1.39016	-0.13581
0.40112	-0.00329	0.44587	-0.34619	1.3889	-0.13669
0.4001	-0.0033	0.44488	-0.32132	1.38826	-0.13735
0.39912	-0.00331	0.44404	-0.35173	1.38715	-0.13625
0.3981	-0.00333	0.44277	-0.3545	1.38621	-0.13657
0.39711	-0.00333	0.44149	-0.35011	1.3851	-0.13921
0.39617	-0.00335	0.44091	-0.35418	1.38387	-0.13901
0.39516	-0.00336	0.43963	-0.34763	1.38311	-0.13844
0.39417	-0.00337	0.43882	-0.34719	1.3822	-0.14146
0.39317	-0.00338	0.43789	-0.34741	1.38141	-0.14174
0.39216	-0.00339	0.43666	-0.35539	1.3802	-0.14119
0.39113	-0.00341	0.43585	-0.35916	1.37887	-0.14363
0.3901	-0.00341	0.43473	-0.34986	1.37809	-0.14472
0.38919	-0.00342	0.43387	-0.34703	1.37717	-0.14682
0.38819	-0.00344	0.43266	-0.3506	1.3761	-0.14719
0.38716	-0.00345	0.43179	-0.33929	1.37512	-0.14841
0.38618	-0.00345	0.4307	-0.34771	1.37403	-0.14609
0.38521	-0.00347	0.42985	-0.34088	1.37298	-0.14434
0.38416	-0.00348	0.42863	-0.33814	1.37232	-0.14064
0.38317	-0.00349	0.42767	-0.34533	1.37119	-0.14298
0.38209	-0.0035	0.42672	-0.34582	1.37034	-0.14523
0.38112	-0.00351	0.42577	-0.34267	1.36924	-0.1469
0.38014	-0.00352	0.42461	-0.34924	1.36842	-0.15015
0.37911	-0.00354	0.42379	-0.3515	1.36713	-0.15163
0.37813	-0.00354	0.42284	-0.3516	1.36589	-0.15225
0.37711	-0.00355	0.42185	-0.35352	1.36514	-0.15007
0.37612	-0.00356	0.42068	-0.34738	1.36427	-0.14399
0.37512	-0.00358	0.41966	-0.338	1.36337	-0.14572
0.37412	-0.00359	0.41893	-0.3376	1.36231	-0.1458
0.37312	-0.0036	0.41775	-0.33669	1.36101	-0.14504
0.37216	-0.00361	0.41693	-0.33292	1.36	-0.14535
0.37113	-0.00362	0.41557	-0.35283	1.35911	-0.14227
0.37015	-0.00363	0.41496	-0.34394	1.35831	-0.14286
0.36914	-0.00365	0.41358	-0.33574	1.35719	-0.14361
0.36815	-0.00366	0.41266	-0.3328	1.35611	-0.14426
0.36714	-0.00367	0.41181	-0.34871	1.35512	-0.14489
0.36615	-0.00368	0.41076	-0.35651	1.35411	-0.14783
0.36515	-0.00369	0.40977	-0.35062	1.35357	-0.15113
0.36417	-0.0037	0.40895	-0.34642	1.35244	-0.15159
0.36315	-0.00371	0.4077	-0.34709	1.35099	-0.15135
0.36213	-0.00372	0.4065	-0.35388	1.3501	-0.15283
0.36113	-0.00373	0.4058	-0.34888	1.34926	-0.15215
0.36013	-0.00374	0.40493	-0.35198	1.34812	-0.15449
0.35914	-0.00375	0.40392	-0.35949	1.34724	-0.15492
0.35813	-0.00377	0.40279	-0.35529	1.34596	-0.15622
0.35712	-0.00378	0.402	-0.34187	1.34508	-0.15625
0.35615	-0.00379	0.40067	-0.34382	1.34418	-0.1545
0.35512	-0.0038	0.39967	-0.33871	1.34284	-0.1527
0.35412	-0.00382	0.3988	-0.32662	1.34207	-0.15268
0.35314	-0.00382	0.39772	-0.34217	1.34148	-0.14953
0.35213	-0.00384	0.39695	-0.33176	1.34054	-0.14772
0.35113	-0.00385	0.39575	-0.33505	1.33905	-0.14775
0.35014	-0.00387	0.39488	-0.34739	1.3386	-0.15198
0.34915	-0.00387	0.39393	-0.34621	1.33719	-0.15668
0.34816	-0.00388	0.39264	-0.34805	1.3361	-0.15933
0.34714	-0.00389	0.39169	-0.35089	1.33509	-0.16181
0.34613	-0.00389	0.39052	-0.34836	1.33443	-0.1617
0.34514	-0.00391	0.39001	-0.35025	1.33314	-0.16346
0.34414	-0.00393	0.38878	-0.33563	1.3322	-0.16233
0.34311	-0.00394	0.38781	-0.34152	1.33142	-0.16048
0.34213	-0.00396	0.38673	-0.35837	1.33043	-0.16241
0.34113	-0.00397	0.38574	-0.34724	1.32931	-0.16061
0.34012	-0.00397	0.38473	-0.35022	1.32845	-0.15855
0.33912	-0.00398	0.38385	-0.34664	1.32724	-0.15926
0.33812	-0.00399	0.38285	-0.34693	1.32627	-0.15986
0.33714	-0.004	0.38173	-0.35062	1.32521	-0.16064
0.33619	-0.00402	0.38065	-0.3431	1.32408	-0.15596
0.33514	-0.00403	0.38	-0.33068	1.32334	-0.15638
0.33414	-0.00405	0.37874	-0.33095	1.32221	-0.15874
0.33313	-0.00406	0.37784	-0.34623	1.32131	-0.16135
0.33215	-0.00407	0.37648	-0.35633	1.32008	-0.16396
0.33088	-0.00409	0.37571	-0.34666	1.31921	-0.16148
0.32959	-0.00408	0.37469	-0.35826	1.31804	-0.16094
0.3286	-0.00409	0.37372	-0.34589	1.31715	-0.15662
0.32761	-0.00409	0.37289	-0.35643	1.31612	-0.15458
0.32661	-0.0041	0.37179	-0.35354	1.31525	-0.15642
0.32562	-0.00412	0.37104	-0.33991	1.3142	-0.15617
0.32461	-0.00412	0.36979	-0.34938	1.31311	-0.15965
0.3236	-0.00413	0.36883	-0.35188	1.31244	-0.16073
0.3226	-0.00414	0.36771	-0.347	1.31131	-0.16294
0.32159	-0.00416	0.36677	-0.3504	1.31022	-0.16672
0.32059	-0.00417	0.36581	-0.33806	1.30934	-0.16572
0.31959	-0.00418	0.36464	-0.34163	1.30794	-0.16359
0.31861	-0.00419	0.36361	-0.33556	1.30717	-0.16463
0.31759	-0.0042	0.36274	-0.33907	1.30593	-0.16387
0.31662	-0.00422	0.3618	-0.34776	1.305	-0.1644
0.31561	-0.00423	0.36059	-0.33362	1.30411	-0.1655
0.31462	-0.00423	0.35988	-0.343	1.30321	-0.16861
0.31362	-0.00424	0.35865	-0.33595	1.30225	-0.16728
0.3126	-0.00425	0.35787	-0.3455	1.30128	-0.16848
0.3116	-0.00427	0.35668	-0.34481	1.30027	-0.1651
0.31058	-0.00427	0.35572	-0.34475	1.29918	-0.16428
0.3096	-0.00429	0.35464	-0.35704	1.29797	-0.16709
0.3086	-0.0043	0.35388	-0.34548	1.29714	-0.1679
0.30762	-0.00432	0.35282	-0.34629	1.29629	-0.16807
0.30659	-0.00432	0.35177	-0.34716	1.29491	-0.1699
0.3056	-0.00434	0.3508	-0.34522	1.29401	-0.17007
0.30461	-0.00435	0.34973	-0.34909	1.29325	-0.17166
0.30359	-0.00436	0.34888	-0.34365	1.29203	-0.17262
0.30258	-0.00437	0.34794	-0.3492	1.29106	-0.1692
0.30159	-0.00439	0.3469	-0.34365	1.29017	-0.16952
0.30059	-0.0044	0.34576	-0.34551	1.28923	-0.16764
0.2996	-0.00441	0.34462	-0.35065	1.28819	-0.16594
0.2986	-0.00442	0.34359	-0.34647	1.28714	-0.1657
0.2976	-0.00443	0.34277	-0.343	1.28614	-0.16439
0.29659	-0.00444	0.34177	-0.34559	1.2852	-0.1656
0.29558	-0.00446	0.3407	-0.33811	1.28414	-0.16553
0.29461	-0.00447	0.33959	-0.34511	1.28331	-0.16508
0.29361	-0.00448	0.33855	-0.35177	1.28193	-0.16154
0.29261	-0.00449	0.33787	-0.35519	1.2813	-0.16283
0.29162	-0.0045	0.33685	-0.3501	1.28005	-0.16475
0.29064	-0.0045	0.3357	-0.3563	1.27908	-0.16991
0.28962	-0.00452	0.33501	-0.35396	1.27818	-0.17149
0.28864	-0.00452	0.33398	-0.35254	1.2773	-0.16982
0.28764	-0.00454	0.33264	-0.33748	1.27617	-0.17278
0.28662	-0.00455	0.33182	-0.3404	1.27552	-0.17088
0.28565	-0.00457	0.33086	-0.34056	1.27433	-0.17359
0.28464	-0.00458	0.33005	-0.34065	1.27331	-0.17597
0.28363	-0.00458	0.32874	-0.34703	1.27209	-0.17079
0.28263	-0.00459	0.32791	-0.34835	1.27151	-0.1701
0.28162	-0.0046	0.3267	-0.36372	1.27005	-0.17159
0.28061	-0.00461	0.32583	-0.34275	1.26913	-0.17322
0.27962	-0.00463	0.3249	-0.35521	1.26808	-0.17121
0.27862	-0.00464	0.32377	-0.35105	1.26715	-0.17487
0.27761	-0.00465	0.32267	-0.35844	1.26633	-0.17587
0.27662	-0.00466	0.32168	-0.34961	1.2653	-0.17169
0.27563	-0.00467	0.32059	-0.3549	1.26414	-0.16906
0.27463	-0.00469	0.3198	-0.35276	1.26331	-0.17282
0.27363	-0.0047	0.31895	-0.3549	1.26215	-0.17415
0.27262	-0.0047	0.31785	-0.35319	1.26134	-0.17283
0.27163	-0.00472	0.31667	-0.35383	1.26015	-0.171
0.27065	-0.00472	0.31565	-0.36065	1.2592	-0.17218
0.26963	-0.00473	0.31493	-0.35566	1.25836	-0.17402
0.26861	-0.00473	0.3137	-0.35053	1.25728	-0.17597
0.26762	-0.00475	0.31266	-0.3542	1.25616	-0.17697
0.26666	-0.00477	0.31172	-0.35737	1.25529	-0.17524
0.26565	-0.00477	0.31062	-0.35463	1.25421	-0.17869
0.26461	-0.00478	0.30993	-0.35441	1.25333	-0.1802
0.26362	-0.0048	0.30881	-0.3535	1.2526	-0.18196
0.26263	-0.00481	0.3077	-0.35445	1.25136	-0.18299
0.26163	-0.00482	0.30672	-0.36211	1.25002	-0.18266
0.26064	-0.00484	0.30574	-0.36599	1.2491	-0.1838
0.25963	-0.00485	0.30478	-0.35743	1.24811	-0.18269
0.25865	-0.00486	0.30378	-0.35908	1.24723	-0.18044
0.25762	-0.00487	0.30279	-0.3553	1.24647	-0.17656
0.25663	-0.00488	0.30182	-0.35627	1.24521	-0.17555
0.25564	-0.00489	0.30071	-0.35501	1.24436	-0.17542
0.25464	-0.00491	0.2999	-0.36582	1.24314	-0.17275
0.25364	-0.00491	0.29878	-0.36181	1.24212	-0.17162
0.25264	-0.00493	0.29794	-0.3541	1.24113	-0.16819
0.25165	-0.00495	0.29714	-0.36353	1.24009	-0.17119
0.25066	-0.00496	0.29594	-0.3627	1.2393	-0.17152
0.24966	-0.00497	0.29477	-0.36107	1.23775	-0.17705
0.24865	-0.00497	0.29399	-0.36056	1.23703	-0.18008
0.24767	-0.00499	0.29294	-0.35871	1.23597	-0.17541
0.24666	-0.005	0.29178	-0.37178	1.23519	-0.18059
0.24566	-0.00501	0.291	-0.36077	1.23421	-0.17926
0.24466	-0.00501	0.29004	-0.36411	1.23334	-0.18088
0.24365	-0.00503	0.28867	-0.35546	1.23216	-0.18053
0.24266	-0.00505	0.28778	-0.35956	1.2312	-0.18161
0.24164	-0.00506	0.28675	-0.37224	1.23046	-0.18227
0.24065	-0.00507	0.28567	-0.36513	1.22934	-0.1861
0.23966	-0.00507	0.28486	-0.37069	1.22825	-0.18594
0.23866	-0.00509	0.28359	-0.36991	1.22727	-0.18313
0.23765	-0.00509	0.28282	-0.36742	1.22633	-0.18005
0.23662	-0.00511	0.28187	-0.36747	1.22507	-0.17911
0.23565	-0.00512	0.28083	-0.37341	1.22426	-0.17789
0.23464	-0.00512	0.27971	-0.37652	1.2233	-0.17517
0.23364	-0.00514	0.27864	-0.36789	1.22228	-0.17155
0.23265	-0.00516	0.27772	-0.36991	1.22134	-0.16894
0.23164	-0.00517	0.27682	-0.37265	1.22012	-0.17136
0.23064	-0.00518	0.2759	-0.37557	1.21943	-0.17288
0.22966	-0.00519	0.27478	-0.37616	1.21831	-0.17344
0.22867	-0.0052	0.27361	-0.37807	1.2172	-0.17386
0.22767	-0.0052	0.27273	-0.37742	1.2161	-0.17661
0.22667	-0.00521	0.27218	-0.37886	1.21521	-0.17825
0.22565	-0.00522	0.27105	-0.37423	1.21424	-0.17885
0.22466	-0.00524	0.26988	-0.37964	1.21327	-0.18107
0.22366	-0.00524	0.26881	-0.38203	1.21221	-0.1837
0.22265	-0.00526	0.26782	-0.37972	1.21133	-0.18353
0.22165	-0.00526	0.26697	-0.40715	1.20994	-0.18641
0.22065	-0.00527	0.26584	-0.38125	1.20936	-0.18394
0.21967	-0.00528	0.26498	-0.37653	1.20841	-0.18589
0.21869	-0.0053	0.26392	-0.36475	1.20725	-0.18694
0.21769	-0.00531	0.26284	-0.41688	1.20592	-0.18462
0.21668	-0.00531	0.26184	-0.3635	1.2051	-0.18313
0.21568	-0.00532	0.26081	-0.40464	1.20415	-0.18078
0.21469	-0.00534	0.25994	-0.38396	1.20319	-0.1775
0.21373	-0.00535	0.25874	-0.37646	1.20212	-0.17458
0.21278	-0.00537	0.25774	-0.39314	1.20158	-0.17566
0.21177	-0.00538	0.25692	-0.39768	1.20024	-0.17504
0.21075	-0.00539	0.25594	-0.4077	1.19931	-0.17241
0.20976	-0.0054	0.25483	-0.40707	1.19816	-0.17218
0.20876	-0.00542	0.25371	-0.39735	1.19737	-0.17343
0.20767	-0.00542	0.25291	-0.38556	1.19641	-0.17212
0.20671	-0.00543	0.25172	-0.39663	1.19539	-0.1749
0.20569	-0.00544	0.25089	-0.40402	1.19397	-0.17415
0.20466	-0.00545	0.24991	-0.40074	1.19324	-0.17425
0.20366	-0.00547	0.24883	-0.39872	1.19225	-0.17386
0.20266	-0.00548	0.24783	-0.39907	1.19116	-0.17331
0.20165	-0.00549	0.24697	-0.40547	1.19049	-0.17578
0.20067	-0.0055	0.24614	-0.40668	1.18921	-0.1769
0.19968	-0.00551	0.24498	-0.41715	1.18832	-0.17808
0.19869	-0.00553	0.24391	-0.41741	1.1871	-0.18024
0.19766	-0.00553	0.24276	-0.40546	1.18637	-0.17989
0.19667	-0.00554	0.24202	-0.41542	1.18519	-0.17991
0.19567	-0.00556	0.24092	-0.41214	1.18411	-0.18132
0.19467	-0.00558	0.23987	-0.40942	1.18314	-0.18242
0.19367	-0.00559	0.23893	-0.41518	1.18206	-0.1825
0.19268	-0.0056	0.23795	-0.41541	1.18134	-0.18402
0.19168	-0.00562	0.23696	-0.42124	1.18042	-0.18334
0.19068	-0.00563	0.23589	-0.42423	1.17917	-0.18376
0.18969	-0.00565	0.23488	-0.42352	1.17822	-0.18351
0.18867	-0.00565	0.23393	-0.42127	1.17709	-0.18137
0.18769	-0.00566	0.23299	-0.43035	1.17636	-0.18065
0.18669	-0.00567	0.23196	-0.43223	1.17531	-0.18349
0.18565	-0.00569	0.2308	-0.43006	1.17411	-0.18388
0.18467	-0.00571	0.22986	-0.43291	1.17312	-0.18326
0.18368	-0.00572	0.22909	-0.43427	1.17217	-0.18495
0.18268	-0.00572	0.22795	-0.43891	1.17121	-0.18287
0.18168	-0.00573	0.22673	-0.43644	1.17032	-0.18053
0.18067	-0.00574	0.22565	-0.44254	1.16918	-0.18109
0.17967	-0.00575	0.22468	-0.44239	1.16821	-0.18275
0.17867	-0.00577	0.22405	-0.44903	1.16734	-0.18194
0.17767	-0.00577	0.22297	-0.42739	1.16626	-0.18261
0.1767	-0.00578	0.22192	-0.44405	1.16508	-0.18195
0.1757	-0.0058	0.22109	-0.45381	1.1644	-0.1794
0.17475	-0.0058	0.21987	-0.45505	1.16325	-0.17867
0.17372	-0.00582	0.2189	-0.45603	1.16219	-0.17947
0.1727	-0.00583	0.21771	-0.4576	1.1611	-0.1788
0.1717	-0.00584	0.21682	-0.46197	1.16038	-0.17972
0.17071	-0.00585	0.21595	-0.46112	1.15926	-0.18257
0.1697	-0.00587	0.21485	-0.46476	1.15821	-0.1798
0.16869	-0.00588	0.21382	-0.47425	1.15742	-0.17884
0.1677	-0.00588	0.21299	-0.47032	1.15635	-0.17954
0.16669	-0.0059	0.21184	-0.4682	1.15522	-0.17721
0.16568	-0.00591	0.21094	-0.46792	1.1543	-0.17523
0.16471	-0.00592	0.20986	-0.476	1.15313	-0.17563
0.16371	-0.00594	0.20888	-0.48677	1.15231	-0.17526
0.16271	-0.00594	0.20802	-0.48439	1.15125	-0.17592
0.16171	-0.00596	0.2068	-0.49026	1.15032	-0.17495
0.1607	-0.00596	0.20575	-0.49342	1.14927	-0.17429
0.1597	-0.00598	0.20475	-0.49228	1.14818	-0.17509
0.15871	-0.00598	0.20372	-0.4852	1.14729	-0.17564
0.15771	-0.006	0.20275	-0.50095	1.14613	-0.17558
0.15671	-0.006	0.20179	-0.50235	1.1453	-0.17586
0.15571	-0.00602	0.20078	-0.48683	1.14428	-0.17642
0.1547	-0.00602	0.19992	-0.50733	1.14341	-0.17813
0.15371	-0.00604	0.19896	-0.5102	1.14213	-0.18049
0.1527	-0.00605	0.1978	-0.50205	1.14132	-0.17782
0.15169	-0.00607	0.19686	-0.511	1.14036	-0.17948
0.1507	-0.00608	0.19595	-0.51928	1.13933	-0.1801
0.14972	-0.0061	0.19488	-0.52365	1.13845	-0.17957
0.14872	-0.00611	0.19384	-0.52931	1.13711	-0.17895
0.14772	-0.00611	0.19285	-0.53215	1.13624	-0.17623
0.14671	-0.00612	0.19185	-0.53947	1.13549	-0.17502
0.1457	-0.00615	0.19082	-0.53998	1.13422	-0.17534
0.14472	-0.00616	0.18994	-0.54561	1.13338	-0.17328
0.14371	-0.00618	0.18874	-0.54292	1.13219	-0.17374
0.14272	-0.00618	0.18788	-0.54819	1.13169	-0.17301
0.14172	-0.0062	0.18677	-0.54798	1.13025	-0.17364
0.14072	-0.00621	0.18586	-0.55963	1.1292	-0.17233
0.1397	-0.00623	0.18493	-0.56144	1.12811	-0.17427
0.13871	-0.00623	0.18395	-0.56262	1.12724	-0.1743
0.13773	-0.00623	0.18279	-0.5693	1.12622	-0.17472
0.13673	-0.00625	0.18164	-0.58229	1.12504	-0.17483
0.13574	-0.00626	0.18071	-0.58063	1.12438	-0.17434
0.13472	-0.00626	0.17969	-0.58838	1.12305	-0.17374
0.13373	-0.00627	0.17861	-0.59685	1.12231	-0.17554
0.13274	-0.00629	0.17776	-0.60395	1.12121	-0.17825
0.13174	-0.00629	0.17679	-0.60972	1.11989	-0.17811
0.13073	-0.0063	0.17574	-0.61273	1.11923	-0.1762
0.12975	-0.00631	0.17487	-0.61529	1.11808	-0.17378
0.12874	-0.00634	0.17395	-0.62447	1.11706	-0.17463
0.12773	-0.00636	0.17308	-0.62771	1.11636	-0.17255
0.12673	-0.00636	0.17204	-0.62988	1.11529	-0.17372
0.12571	-0.00638	0.1711	-0.64409	1.11417	-0.17456
0.12476	-0.00639	0.17003	-0.63777	1.11344	-0.17487
0.12373	-0.0064	0.16885	-0.64298	1.11221	-0.17769
0.12275	-0.00641	0.16795	-0.65514	1.11121	-0.17907
0.12173	-0.00643	0.16704	-0.66444	1.11042	-0.18131
0.12075	-0.00643	0.16613	-0.66984	1.10939	-0.17873
0.11973	-0.00644	0.16497	-0.67605	1.10825	-0.17962
0.11875	-0.00646	0.16389	-0.68393	1.10715	-0.17843
0.11774	-0.00646	0.16275	-0.68467	1.10627	-0.1754
0.11673	-0.00647	0.16214	-0.70009	1.10523	-0.1783
0.11574	-0.00649	0.1609	-0.71379	1.10436	-0.17659
0.11473	-0.00648	0.15985	-0.7197	1.10328	-0.17978
0.11372	-0.0065	0.15902	-0.72307	1.1021	-0.18012
0.11275	-0.00652	0.15789	-0.7272	1.10158	-0.17642
0.11173	-0.00654	0.15677	-0.72932	1.1001	-0.17562
0.11073	-0.00654	0.1559	-0.74279	1.09948	-0.17676
0.10974	-0.00655	0.15491	-0.75273	1.09827	-0.17379
0.10874	-0.00657	0.15392	-0.75319	1.09733	-0.17404
0.10772	-0.00657	0.15287	-0.76493	1.09654	-0.1755
0.10672	-0.00659	0.15152	-0.7864	1.09515	-0.17705
0.10572	-0.0066	0.15097	-0.78692	1.09458	-0.17354
0.10471	-0.00661	0.14997	-0.79453	1.09342	-0.17461
0.10372	-0.00663	0.14903	-0.79486	1.09234	-0.17806
0.10274	-0.00665	0.14775	-0.82518	1.09126	-0.18218
0.10173	-0.00665	0.14697	-0.8233	1.09034	-0.1823
0.10073	-0.00666	0.14575	-0.83382	1.08917	-0.17847
0.09974	-0.00667	0.14488	-0.85203	1.0883	-0.17682
0.09875	-0.00669	0.14385	-0.87283	1.08728	-0.17666
0.09778	-0.00669	0.14276	-0.85583	1.0864	-0.1771
0.09677	-0.0067	0.14175	-0.86358	1.08521	-0.17941
0.09576	-0.00671	0.14088	-0.88791	1.08408	-0.1765
0.09477	-0.00674	0.13989	-0.89277	1.08336	-0.17447
0.09377	-0.00675	0.13878	-0.90108	1.08238	-0.1759
0.09277	-0.00675	0.13801	-0.91351	1.0811	-0.17466
0.09179	-0.00677	0.1368	-0.92841	1.07996	-0.17547
0.09078	-0.00676	0.13595	-0.94305	1.07925	-0.17528
0.0898	-0.00678	0.13491	-0.95579	1.07827	-0.1768
0.08876	-0.00679	0.13384	-0.97261	1.07711	-0.18063
0.08776	-0.00681	0.13318	-0.98846	1.07658	-0.18193
0.08676	-0.00683	0.13192	-0.99004	1.07534	-0.18423
0.08576	-0.00683	0.13114	-0.99952	1.07432	-0.18474
0.08475	-0.00685	0.12997	-1.0187	1.07311	-0.18549
0.08377	-0.00686	0.12878	-1.03539	1.07238	-0.18559
0.08275	-0.00688	0.12794	-1.04447	1.07128	-0.18337
0.08175	-0.00689	0.12704	-1.05695	1.07048	-0.18298
0.08077	-0.00689	0.12582	-1.07014	1.06921	-0.18343
0.07975	-0.00689	0.12484	-1.08403	1.06824	-0.1849
0.07874	-0.0069	0.12406	-1.09086	1.0675	-0.18577
0.07775	-0.00691	0.12269	-1.1023	1.06602	-0.18522
0.07674	-0.00691	0.12214	-1.11936	1.06526	-0.185
0.07576	-0.00693	0.12052	-1.13423	1.06438	-0.18488
0.07476	-0.00695	0.12012	-1.15709	1.06346	-0.18159
0.07375	-0.00696	0.11903	-1.17778	1.06233	-0.18411
0.07275	-0.00697	0.11807	-1.18773	1.06115	-0.18882
0.07174	-0.00698	0.11689	-1.2035	1.0603	-0.19087
0.07076	-0.00699	0.11592	-1.22364	1.05948	-0.18974
0.06974	-0.00701	0.11493	-1.21549	1.05843	-0.1895
0.06872	-0.00702	0.1139	-1.25546	1.05656	-0.19153
0.06773	-0.00703	0.11281	-1.28202	1.05473	-0.19426
0.06673	-0.00705	0.11206	-1.2865	1.05382	-0.19411
0.06574	-0.00704	0.11118	-1.30706	1.05302	-0.19306
0.06472	-0.00705	0.11003	-1.32322	1.0521	-0.19062
0.06374	-0.00707	0.10896	-1.34218	1.05096	-0.18819
0.06273	-0.00708	0.10788	-1.36092	1.04998	-0.18452
0.06176	-0.00709	0.10674	-1.38924	1.0489	-0.18495
0.06073	-0.0071	0.1061	-1.4071	1.04794	-0.18375
0.05978	-0.00711	0.10485	-1.44338	1.04704	-0.18591
0.05878	-0.00713	0.10377	-1.45494	1.04587	-0.18595
0.05777	-0.00714	0.10273	-1.46596	1.04502	-0.18822
0.05677	-0.00714	0.10184	-1.48318	1.04378	-0.18648
0.05577	-0.00715	0.1009	-1.50415	1.04297	-0.19064
0.05476	-0.00716	0.09995	-1.53273	1.04182	-0.19111
0.05375	-0.00718	0.09898	-1.55476	1.04097	-0.19081
0.05276	-0.00719	0.0978	-1.5672	1.03989	-0.18981
0.05178	-0.0072	0.09692	-1.58892	1.03854	-0.18599
0.05074	-0.00721	0.09586	-1.61418	1.03791	-0.18634
0.04976	-0.00722	0.09498	-1.64661	1.03705	-0.19145
0.04875	-0.00724	0.09387	-1.67226	1.03592	-0.19247
0.04775	-0.00725	0.09284	-1.68824	1.03498	-0.19285
0.04678	-0.00726	0.09198	-1.71416	1.03396	-0.19503
0.04575	-0.00727	0.09095	-1.73292	1.03314	-0.19557
0.04474	-0.00729	0.08994	-1.76078	1.03195	-0.1969
0.04377	-0.0073	0.08891	-1.78093	1.03117	-0.19307
0.04276	-0.00731	0.08797	-1.8004	1.02969	-0.19309
0.04177	-0.00732	0.08692	-1.82136	1.02879	-0.19056
0.04076	-0.00733	0.08587	-1.83746	1.02784	-0.19099
0.03977	-0.00735	0.08495	-1.85545	1.02676	-0.19012
0.03876	-0.00737	0.08411	-1.89155	1.02569	-0.18926
0.03775	-0.00739	0.08289	-1.92221	1.02475	-0.18764
0.03676	-0.00742	0.08209	-1.95423	1.02391	-0.18616
0.03574	-0.00743	0.08097	-1.97452	1.0227	-0.18629
0.03476	-0.00744	0.07978	-1.9957	1.02202	-0.18954
0.03377	-0.00744	0.07889	-2.0408	1.02089	-0.19056
0.03275	-0.00744	0.07816	-2.07042	1.02005	-0.19204
0.03176	-0.00745	0.07686	-2.07945	1.01888	-0.19429
0.03076	-0.00747	0.07563	-2.10458	1.01787	-0.19404
0.02975	-0.00748	0.07487	-2.14747	1.01685	-0.19151
0.02876	-0.00749	0.07409	-2.15806	1.01577	-0.1918
0.02776	-0.00751	0.0729	-2.18108	1.0149	-0.19285
0.02676	-0.00751	0.07215	-2.22586	1.01386	-0.19457
0.02574	-0.00752	0.07088	-2.25182	1.01283	-0.19143
0.02475	-0.00754	0.06989	-2.28478	1.01187	-0.18733
0.02376	-0.00755	0.06895	-2.31565	1.01073	-0.18395
0.02276	-0.00755	0.06787	-2.3535	1.00981	-0.1838
0.02174	-0.00756	0.06688	-2.38554	1.00895	-0.18035
0.02076	-0.00757	0.06609	-2.41061	1.0077	-0.17744
0.01979	-0.0076	0.06482	-2.43866	1.00709	-0.1744
0.0188	-0.00762	0.06379	-2.47306	1.00583	-0.17484
0.01778	-0.00763	0.06272	-2.49524	1.00483	-0.17751
0.01682	-0.00764	0.06192	-2.5568	1.00381	-0.17758
0.01579	-0.00764	0.06067	-2.59282	1.00274	-0.17584
0.01481	-0.00765	0.06003	-2.6104	1.0018	-0.17685
0.01381	-0.00767	0.05905	-2.63168	1.00096	-0.17285
0.01281	-0.00767	0.05788	-2.6526	0.99983	-0.17398
0.01181	-0.00765	0.05701	-2.69579	0.99902	-0.17337
0.01079	-0.00768	0.05593	-2.73475	0.99797	-0.17262
0.00978	-0.00768	0.05493	-2.76775	0.9971	-0.17593
0.00878	-0.0077	0.05376	-2.80075	0.99586	-0.17618
0.00779	-0.00771	0.05303	-2.83941	0.9948	-0.17458
0.00679	-0.00773	0.05187	-2.87323	0.99387	-0.17135
0.00578	-0.00775	0.05088	-2.90287	0.99281	-0.17119
0.0048	-0.00775	0.04975	-2.93805	0.9919	-0.17333
0.00378	-0.00776	0.04891	-2.97571	0.99101	-0.17331
0.00278	-0.00778	0.04799	-3.00708	0.98991	-0.17652
0.00178	-0.00778	0.04692	-3.03369	0.98884	-0.17772
0.000782084	-0.00778	0.04582	-3.07888	0.98787	-0.17795
-0.000210571	-0.00782	0.04493	-3.11393	0.98698	-0.17618
-0.00121	-0.00783	0.04388	-3.15026	0.98586	-0.17442
-0.00222	-0.00782	0.04299	-3.18854	0.98485	-0.17311
-0.00322	-0.00783	0.04189	-3.22692	0.98389	-0.17139
-0.00421	-0.00782	0.0409	-3.26432	0.98295	-0.17349
-0.00522	-0.00784	0.04006	-3.31693	0.98191	-0.17669
-0.00621	-0.00789	0.03891	-3.35621	0.98077	-0.17249
-0.0072	-0.0079	0.03783	-3.37428	0.98006	-0.17158
-0.0082	-0.0079	0.03718	-3.42081	0.97888	-0.17024
-0.00922	-0.00791	0.03589	-3.4631	0.97786	-0.16917
-0.01022	-0.00792	0.03497	-3.49972	0.97696	-0.16802
-0.01122	-0.00794	0.03395	-3.54111	0.97588	-0.16818
-0.01222	-0.00795	0.03281	-3.58625	0.97499	-0.16505
-0.01325	-0.00795	0.03185	-3.62068	0.97381	-0.16521
-0.01422	-0.00797	0.0306	-3.66213	0.97296	-0.16563
-0.01522	-0.00798	0.0297	-3.7128	0.97193	-0.16591
-0.01621	-0.008	0.02891	-3.75917	0.97099	-0.16641
-0.01721	-0.00799	0.02793	-3.79788	0.97003	-0.16536
-0.0182	-0.00801	0.02698	-3.83091	0.96894	-0.16319
-0.0192	-0.00803	0.02588	-3.87654	0.96815	-0.1591
-0.02018	-0.00804	0.02494	-3.91031	0.96699	-0.16492
-0.0212	-0.00805	0.02377	-3.9443	0.96602	-0.17051
-0.02221	-0.00805	0.02287	-3.98997	0.9652	-0.17175
-0.02322	-0.00807	0.02194	-4.03037	0.96406	-0.17078
-0.02417	-0.00809	0.02097	-4.0659	0.96305	-0.17045
-0.02517	-0.00809	0.01838	-4.16936	0.96185	-0.16905
-0.02618	-0.00811	0.01752	-4.21873	0.96109	-0.16706
-0.0272	-0.00812	0.01643	-4.25904	0.96013	-0.16862
-0.02819	-0.00814	0.01542	-4.3057	0.95913	-0.16962
-0.0292	-0.00816	0.01456	-4.348	0.95786	-0.16758
-0.0302	-0.00816	0.01343	-4.39875	0.95704	-0.16846
-0.0312	-0.00818	0.01254	-4.44631	0.95603	-0.16758
-0.0322	-0.0082	0.01143	-4.48476	0.95504	-0.16485
-0.03319	-0.00819	0.01049	-4.53868	0.95394	-0.17287
-0.03418	-0.00819	0.00956	-4.5792	0.95303	-0.17443
-0.03522	-0.00821	0.0084	-4.62291	0.9519	-0.17526
-0.03618	-0.00823	0.00754	-4.66205	0.95099	-0.1781
-0.0372	-0.00824	0.00644	-4.70958	0.94982	-0.17838
-0.03817	-0.00826	0.00543	-4.74291	0.94914	-0.18164
-0.03918	-0.00827	0.00457	-4.78334	0.94798	-0.1848
-0.04018	-0.00828	0.00332	-4.8413	0.94701	-0.1821
-0.04118	-0.00831	0.00245	-4.89981	0.94586	-0.18355
-0.04218	-0.00832	0.00135	-4.9448	0.94492	-0.1836
-0.04319	-0.00833	0.000477028	-4.98675	0.94393	-0.18198
-0.04418	-0.00835	-0.000443804	-5.02979	0.94298	-0.18233
-0.0452	-0.00836	-0.00154	-5.07966	0.94199	-0.18593
-0.04619	-0.00835	-0.00256	-5.12063	0.9409	-0.18855
-0.04719	-0.00836	-0.00348	-5.18321	0.93973	-0.189
-0.04821	-0.00836	-0.00463	-5.22977	0.93916	-0.19009
-0.04919	-0.00837	-0.00557	-5.28466	0.93805	-0.18589
-0.05016	-0.00838	-0.0064	-5.33265	0.93683	-0.18443
-0.0512	-0.00838	-0.00753	-5.37735	0.9357	-0.18065
-0.05221	-0.00841	-0.00855	-5.42259	0.935	-0.18253
-0.05322	-0.00843	-0.00958	-5.46475	0.93424	-0.18083
-0.0542	-0.00844	-0.01046	-5.5103	0.933	-0.18267
-0.0552	-0.00845	-0.01159	-5.55709	0.93173	-0.18492
-0.0562	-0.00847	-0.01241	-5.58838	0.931	-0.18464
-0.0572	-0.00849	-0.01368	-5.6253	0.92994	-0.18202
-0.05818	-0.0085	-0.01448	-5.67794	0.92885	-0.17807
-0.05915	-0.0085	-0.01556	-5.73418	0.92797	-0.17281
-0.06018	-0.00853	-0.01649	-5.7795	0.92708	-0.17635
-0.06117	-0.00855	-0.01744	-5.82075	0.92588	-0.17622
-0.06218	-0.00856	-0.01865	-5.86528	0.92518	-0.17729
-0.06316	-0.00856	-0.01949	-5.91523	0.92395	-0.17578
-0.06416	-0.00856	-0.02056	-5.9652	0.92286	-0.1745
-0.06517	-0.00856	-0.02138	-6.01375	0.92178	-0.18023
-0.06616	-0.00858	-0.02241	-6.06211	0.92123	-0.18314
-0.06716	-0.0086	-0.02349	-6.11808	0.92001	-0.18149
-0.06818	-0.00861	-0.02442	-6.17707	0.91883	-0.17775
-0.06917	-0.00864	-0.0254	-6.23048	0.91816	-0.1751
-0.07019	-0.00864	-0.02645	-6.27589	0.91692	-0.17722
-0.07117	-0.00867	-0.02744	-6.32194	0.91606	-0.17826
-0.07218	-0.00868	-0.02851	-6.37606	0.91479	-0.17911
-0.07317	-0.0087	-0.02945	-6.42733	0.91394	-0.18417
-0.07418	-0.0087	-0.03053	-6.47981	0.91328	-0.18313
-0.07518	-0.0087	-0.03171	-6.52861	0.91189	-0.18252
-0.07617	-0.00873	-0.03248	-6.56663	0.91078	-0.18109
-0.07719	-0.00874	-0.03367	-6.61809	0.91002	-0.17915
-0.07818	-0.00876	-0.03461	-6.67114	0.90872	-0.18066
-0.07918	-0.00878	-0.03554	-6.71207	0.90787	-0.17876
-0.08019	-0.00879	-0.03646	-6.74966	0.90697	-0.17907
-0.08118	-0.00879	-0.03757	-6.78551	0.90602	-0.17748
-0.08218	-0.0088	-0.03847	-6.82865	0.90493	-0.17281
-0.08317	-0.0088	-0.0394	-6.87505	0.90386	-0.17052
-0.08416	-0.00882	-0.04054	-6.92329	0.90286	-0.16847
-0.08518	-0.00883	-0.04132	-6.98365	0.90195	-0.17219
-0.08616	-0.00883	-0.04263	-7.03163	0.90103	-0.16988
-0.08716	-0.00884	-0.04343	-7.08694	0.8998	-0.16981
-0.08818	-0.00883	-0.04445	-7.13939	0.89921	-0.16637
-0.08919	-0.00886	-0.04564	-7.18432	0.89773	-0.16646
-0.0902	-0.00889	-0.04653	-7.24503	0.89691	-0.16804
-0.09119	-0.00889	-0.04758	-7.29178	0.89598	-0.16164
-0.09218	-0.00889	-0.04871	-7.34935	0.89494	-0.15955
-0.09319	-0.00892	-0.0496	-7.40099	0.89397	-0.15841
-0.09419	-0.00892	-0.05051	-7.45776	0.89297	-0.15479
-0.09518	-0.00893	-0.05132	-7.51908	0.89162	-0.15498
-0.09619	-0.00896	-0.05254	-7.57298	0.8909	-0.15355
-0.09718	-0.00896	-0.05348	-7.62433	0.88983	-0.15346
-0.09817	-0.00898	-0.05462	-7.65969	0.88884	-0.15182
-0.09916	-0.00899	-0.05546	-7.70708	0.88801	-0.14986
-0.10016	-0.00899	-0.05644	-7.75258	0.8869	-0.15033
-0.10114	-0.009	-0.05744	-7.79042	0.88599	-0.14869
-0.10213	-0.00904	-0.05841	-7.83207	0.88495	-0.14881
-0.10314	-0.00904	-0.05945	-7.87531	0.88408	-0.15087
-0.10414	-0.00907	-0.06043	-7.9192	0.8829	-0.15116
-0.10515	-0.00908	-0.06144	-7.9578	0.88193	-0.15348
-0.10614	-0.00909	-0.06248	-8.00262	0.88083	-0.15192
-0.10715	-0.0091	-0.06344	-8.06382	0.8801	-0.15721
-0.10817	-0.00909	-0.06458	-8.13176	0.87892	-0.15526
-0.10918	-0.00911	-0.06544	-8.18854	0.87786	-0.15235
-0.11011	-0.00912	-0.06649	-8.24023	0.87688	-0.15404
-0.11115	-0.00912	-0.06751	-8.2825	0.87596	-0.15247
-0.11214	-0.00913	-0.06859	-8.32274	0.87511	-0.15313
-0.11316	-0.00914	-0.06947	-8.3765	0.87414	-0.1513
-0.11414	-0.00916	-0.07063	-8.42041	0.87309	-0.15018
-0.11515	-0.00918	-0.07154	-8.46062	0.87186	-0.15171
-0.11616	-0.00917	-0.07258	-8.48414	0.87106	-0.15064
-0.11716	-0.00918	-0.07336	-8.50645	0.87008	-0.15095
-0.11814	-0.00919	-0.07439	-8.55303	0.86886	-0.15238
-0.11915	-0.00921	-0.07574	-8.5934	0.86809	-0.15481
-0.12015	-0.00922	-0.07637	-8.65016	0.8669	-0.1509
-0.12116	-0.00922	-0.07753	-8.71585	0.86598	-0.15276
-0.12215	-0.00924	-0.07854	-8.78084	0.86501	-0.15149
-0.12319	-0.00924	-0.07936	-8.82891	0.86396	-0.15395
-0.12418	-0.00925	-0.08046	-8.8811	0.8629	-0.15442
-0.12516	-0.00927	-0.08124	-8.93841	0.86199	-0.15548
-0.12618	-0.00927	-0.0826	-8.97222	0.86089	-0.15451
-0.12715	-0.00929	-0.08364	-8.99793	0.85964	-0.15398
-0.12814	-0.00929	-0.08461	-9.01544	0.85894	-0.15131
-0.12916	-0.00931	-0.08541	-9.04972	0.85813	-0.15065
-0.13017	-0.00934	-0.08643	-9.07725	0.85724	-0.15158
-0.13118	-0.00934	-0.08742	-9.10151	0.8558	-0.1512
-0.13217	-0.00935	-0.08861	-9.14297	0.85491	-0.15376
-0.13317	-0.00937	-0.08949	-9.19734	0.85402	-0.15472
-0.13413	-0.00937	-0.0907	-9.26995	0.85297	-0.15276
-0.13517	-0.0094	-0.09142	-9.33312	0.85176	-0.15263
-0.13615	-0.00941	-0.09243	-9.35868	0.85081	-0.15342
-0.13711	-0.00941	-0.09347	-9.42484	0.85013	-0.15199
-0.13812	-0.00943	-0.09447	-9.49718	0.84879	-0.15324
-0.13912	-0.00946	-0.09547	-9.56482	0.84802	-0.15182
-0.14013	-0.00946	-0.09652	-9.61697	0.84683	-0.15286
-0.14113	-0.00945	-0.09766	-9.62358	0.84596	-0.15083
-0.14213	-0.00946	-0.09831	-9.64806	0.84498	-0.14995
-0.14314	-0.00949	-0.09949	-9.68447	0.84414	-0.14927
-0.14414	-0.0095	-0.10045	-9.728	0.84301	-0.14872
-0.14511	-0.00951	-0.10155	-9.76498	0.8418	-0.15066
-0.14612	-0.00951	-0.10271	-9.7999	0.84081	-0.15339
-0.14714	-0.00955	-0.10344	-9.8309	0.84017	-0.15684
-0.14814	-0.00955	-0.1044	-9.87526	0.83901	-0.15941
-0.14912	-0.00957	-0.10538	-9.91216	0.83779	-0.15905
-0.15017	-0.00958	-0.10644	-9.93708	0.837	-0.15722
-0.15113	-0.00958	-0.1077	-9.97515	0.83607	-0.1577
-0.15213	-0.00961	-0.10859	-10.0027	0.83484	-0.1602
-0.15315	-0.00961	-0.10957	-10.0457	0.83406	-0.15882
-0.15413	-0.00962	-0.11062	-10.1123	0.83292	-0.1609
-0.15515	-0.00963	-0.11158	-10.169	0.8319	-0.15959
-0.15612	-0.00963	-0.11255	-10.2078	0.83118	-0.16141
-0.15713	-0.00965	-0.11347	-10.2524	0.82955	-0.15918
-0.15815	-0.00966	-0.11451	-10.2882	0.82878	-0.15683
-0.15913	-0.00966	-0.11537	-10.3142	0.82832	-0.15705
-0.16008	-0.00969	-0.11649	-10.329	0.82721	-0.15866
-0.16112	-0.0097	-0.11753	-10.424	0.82609	-0.15587
-0.16213	-0.00971	-0.11846	-10.4798	0.82521	-0.15877
-0.16311	-0.00972	-0.11955	-10.4625	0.82418	-0.15846
-0.16412	-0.00973	-0.12046	-10.4503	0.82311	-0.15902
-0.16513	-0.00974	-0.1215	-10.4773	0.82202	-0.16212
-0.16613	-0.00975	-0.12256	-10.5041	0.82104	-0.16285
-0.16715	-0.00976	-0.12375	-10.5588	0.8197	-0.1617
-0.16813	-0.00978	-0.12467	-10.5984	0.81896	-0.1598
-0.16913	-0.00979	-0.12551	-10.6253	0.81777	-0.15927
-0.17015	-0.00979	-0.12639	-10.666	0.81691	-0.16274
-0.17111	-0.0098	-0.12756	-10.7063	0.81586	-0.16381
-0.17213	-0.00982	-0.1285	-10.7545	0.81483	-0.16244
-0.17312	-0.00982	-0.12955	-10.8149	0.81405	-0.16384
-0.17414	-0.00984	-0.13036	-10.8563	0.81304	-0.16344
-0.17514	-0.00987	-0.13166	-10.8894	0.81185	-0.16564
-0.17608	-0.00987	-0.13238	-10.9252	0.81101	-0.1656
-0.17701	-0.0099	-0.13351	-10.9561	0.80994	-0.16864
-0.1781	-0.00988	-0.13446	-10.9825	0.8088	-0.16928
-0.1791	-0.00991	-0.13556	-11.0029	0.80786	-0.16886
-0.18011	-0.00991	-0.13655	-11.032	0.80699	-0.16901
-0.1811	-0.00994	-0.13751	-11.0567	0.80577	-0.16553
-0.18213	-0.00997	-0.13848	-11.0938	0.80503	-0.16733
-0.18311	-0.00997	-0.13941	-11.1349	0.80398	-0.16826
-0.18411	-0.00998	-0.14057	-11.1864	0.8028	-0.17029
-0.18512	-0.01	-0.14139	-11.2221	0.80205	-0.17338
-0.1861	-0.01	-0.14232	-11.2595	0.80076	-0.17599
-0.18713	-0.01001	-0.14375	-11.2848	0.80025	-0.1786
-0.18811	-0.01002	-0.14444	-11.3174	0.79886	-0.18056
-0.18913	-0.01	-0.14558	-11.3373	0.79786	-0.18081
-0.19009	-0.01002	-0.14655	-11.3585	0.7971	-0.18054
-0.19111	-0.01005	-0.1475	-11.3743	0.79595	-0.17987
-0.19211	-0.01005	-0.14858	-11.399	0.79498	-0.17942
-0.19311	-0.01006	-0.14952	-11.4191	0.79377	-0.18151
-0.1941	-0.01007	-0.15055	-11.4342	0.7931	-0.18046
-0.1951	-0.0101	-0.15161	-11.4418	0.79197	-0.17961
-0.19611	-0.0101	-0.15239	-11.4576	0.79108	-0.17887
-0.19713	-0.01013	-0.15342	-11.472	0.78995	-0.1792
-0.19812	-0.01014	-0.15457	-11.4821	0.78895	-0.18288
-0.19912	-0.01016	-0.1557	-11.5193	0.78803	-0.18296
-0.20012	-0.01017	-0.15659	-11.5796	0.78703	-0.18521
-0.20112	-0.01018	-0.15749	-11.6365	0.78601	-0.18579
-0.20211	-0.01019	-0.15845	-11.6758	0.785	-0.18569
-0.2031	-0.01021	-0.15938	-11.711	0.78409	-0.18562
-0.2041	-0.01022	-0.16056	-11.7347	0.78297	-0.18742
-0.20513	-0.01024	-0.16142	-11.7564	0.78204	-0.19082
-0.20613	-0.01024	-0.16247	-11.7632	0.7811	-0.19354
-0.20712	-0.01025	-0.16364	-11.7571	0.78006	-0.19341
-0.20811	-0.01024	-0.16449	-11.7759	0.77895	-0.19591
-0.20913	-0.01028	-0.16532	-11.8054	0.77812	-0.19613
-0.2101	-0.01028	-0.16651	-11.8363	0.77699	-0.19895
-0.21112	-0.0103	-0.16755	-11.8549	0.77612	-0.19929
-0.21213	-0.01029	-0.16863	-11.8625	0.7751	-0.20221
-0.21313	-0.01032	-0.16955	-11.8713	0.77397	-0.20191
-0.21411	-0.01034	-0.17048	-11.8978	0.77305	-0.20152
-0.2151	-0.01033	-0.17156	-11.9328	0.77208	-0.20282
-0.2161	-0.01036	-0.17249	-11.9667	0.77103	-0.20363
-0.2171	-0.01036	-0.17344	-11.9865	0.76984	-0.20439
-0.2181	-0.01035	-0.17447	-12.01	0.76898	-0.2074
-0.2191	-0.01038	-0.17538	-12.0224	0.76831	-0.21007
-0.2201	-0.0104	-0.17628	-12.0177	0.76688	-0.21013
-0.22109	-0.01043	-0.17744	-12.0213	0.76608	-0.21201
-0.22211	-0.01042	-0.17845	-12.045	0.76502	-0.21284
-0.22306	-0.01043	-0.17927	-12.0678	0.76408	-0.21192
-0.22412	-0.01045	-0.18025	-12.0729	0.76279	-0.21404
-0.22511	-0.01045	-0.18144	-12.082	0.76212	-0.21657
-0.2261	-0.01045	-0.18239	-12.1056	0.76116	-0.21989
-0.2271	-0.01046	-0.18344	-12.1371	0.76007	-0.22306
-0.22811	-0.01047	-0.18445	-12.1599	0.75905	-0.22462
-0.22911	-0.01048	-0.18543	-12.176	0.75798	-0.22614
-0.2301	-0.01051	-0.18654	-12.2056	0.75721	-0.22595
-0.23111	-0.01053	-0.18725	-12.2158	0.75576	-0.22721
-0.2321	-0.01054	-0.18831	-12.2438	0.75502	-0.23017
-0.2331	-0.01054	-0.1895	-12.2609	0.754	-0.23391
-0.23409	-0.01055	-0.1905	-12.2791	0.75291	-0.23871
-0.23509	-0.01056	-0.19152	-12.2951	0.75228	-0.23986
-0.23609	-0.01057	-0.19249	-12.3035	0.75098	-0.2421
-0.23708	-0.01059	-0.19333	-12.3173	0.74988	-0.24357
-0.23809	-0.01061	-0.19446	-12.3382	0.749	-0.24645
-0.23907	-0.01062	-0.19544	-12.3721	0.74803	-0.24731
-0.24008	-0.01063	-0.19655	-12.3854	0.74693	-0.24729
-0.24111	-0.01065	-0.19739	-12.3893	0.74613	-0.24719
-0.24208	-0.01067	-0.19842	-12.3942	0.74493	-0.25079
-0.24307	-0.01067	-0.19935	-12.4033	0.74403	-0.253
-0.2441	-0.01069	-0.20026	-12.4014	0.74298	-0.25418
-0.2451	-0.01068	-0.20131	-12.4194	0.74224	-0.25772
-0.24609	-0.01072	-0.20241	-12.4372	0.7411	-0.26138
-0.24711	-0.01075	-0.20349	-12.4511	0.74001	-0.26209
-0.24811	-0.01075	-0.2045	-12.4752	0.73893	-0.26474
-0.24908	-0.01078	-0.20541	-12.4843	0.73797	-0.26676
-0.25012	-0.01079	-0.20662	-12.5023	0.73704	-0.2691
-0.2511	-0.01081	-0.2075	-12.5442	0.73597	-0.26944
-0.2521	-0.01083	-0.20843	-12.5463	0.7348	-0.27241
-0.25309	-0.01084	-0.20959	-12.5529	0.73388	-0.27642
-0.25408	-0.01086	-0.21048	-12.5929	0.73297	-0.2798
-0.25506	-0.01086	-0.21164	-12.5959	0.73193	-0.28357
-0.25609	-0.01087	-0.21236	-12.6097	0.73093	-0.28559
-0.25707	-0.01087	-0.21343	-12.6018	0.72994	-0.28904
-0.25807	-0.01087	-0.21441	-12.5912	0.72944	-0.29255
-0.25909	-0.01089	-0.21544	-12.5823	0.7281	-0.29631
-0.26009	-0.0109	-0.21636	-12.5971	0.72719	-0.29546
-0.26104	-0.01091	-0.21751	-12.6107	0.72596	-0.30102
-0.26206	-0.01093	-0.21824	-12.6189	0.72473	-0.30485
-0.26307	-0.01093	-0.21946	-12.6279	0.72416	-0.31154
-0.26411	-0.01094	-0.22047	-12.6448	0.72307	-0.31307
-0.26509	-0.01096	-0.22162	-12.6563	0.7221	-0.31716
-0.26609	-0.01097	-0.22224	-12.6458	0.72108	-0.32187
-0.26708	-0.01098	-0.22346	-12.6484	0.71996	-0.32283
-0.26806	-0.01098	-0.22439	-12.6599	0.71903	-0.32537
-0.26907	-0.01102	-0.22537	-12.6715	0.71795	-0.32608
-0.27008	-0.01105	-0.22647	-12.7303	0.71694	-0.32987
-0.27108	-0.01107	-0.22723	-12.7635	0.7159	-0.33322
-0.27208	-0.01109	-0.22842	-12.7731	0.71476	-0.33679
-0.27308	-0.01108	-0.22947	-12.7495	0.71403	-0.33977
-0.27407	-0.01108	-0.23023	-12.7495	0.71298	-0.34423
-0.27508	-0.01107	-0.23141	-12.7594	0.71206	-0.34764
-0.27606	-0.01111	-0.23248	-12.7624	0.71097	-0.35249
-0.27707	-0.01112	-0.23362	-12.7435	0.70998	-0.35742
-0.27807	-0.01115	-0.23437	-12.7727	0.70904	-0.36236
-0.27908	-0.01116	-0.23532	-12.7869	0.70832	-0.36836
-0.28007	-0.01118	-0.23657	-12.8165	0.70715	-0.37041
-0.28107	-0.01122	-0.23762	-12.8299	0.70603	-0.3748
-0.28207	-0.01122	-0.23849	-12.7918	0.70499	-0.37886
-0.28309	-0.01121	-0.23953	-12.8253	0.70427	-0.38434
-0.28408	-0.01123	-0.24042	-12.8555	0.70305	-0.3883
-0.28508	-0.01123	-0.24115	-12.8704	0.70183	-0.39436
-0.28609	-0.01124	-0.24242	-12.8853	0.70088	-0.39959
-0.28709	-0.01125	-0.24337	-12.8703	0.70004	-0.40121
-0.28809	-0.01125	-0.2445	-12.8847	0.69914	-0.40677
-0.28909	-0.01126	-0.24543	-12.9106	0.69812	-0.41177
-0.29007	-0.01129	-0.24651	-12.9104	0.69702	-0.41421
-0.29107	-0.0113	-0.24764	-12.8888	0.696	-0.41929
-0.29207	-0.0113	-0.2485	-12.8797	0.6947	-0.42322
-0.29307	-0.01132	-0.24949	-12.8904	0.69424	-0.43014
-0.29405	-0.01133	-0.2504	-12.8958	0.69288	-0.43608
-0.29504	-0.01134	-0.25126	-12.9146	0.69203	-0.44072
-0.29604	-0.01135	-0.25239	-12.9151	0.69116	-0.44714
-0.29705	-0.01135	-0.25331	-12.9172	0.68984	-0.4498
-0.29804	-0.01138	-0.2545	-12.9213	0.68923	-0.45531
-0.29904	-0.01138	-0.2551	-12.9192	0.68795	-0.46209
-0.30005	-0.01141	-0.25629	-12.9263	0.6871	-0.46618
-0.30105	-0.01143	-0.2574	-12.929	0.68605	-0.47027
-0.30205	-0.01142	-0.2585	-12.9277	0.68499	-0.47503
-0.30307	-0.01144	-0.25946	-12.9355	0.68404	-0.48289
-0.30407	-0.01145	-0.26037	-12.9376	0.68314	-0.48817
-0.30506	-0.01146	-0.26142	-12.924	0.68205	-0.49158
-0.30605	-0.01147	-0.26255	-12.9379	0.6811	-0.4974
-0.30705	-0.01149	-0.26354	-12.9565	0.68003	-0.50015
-0.30806	-0.0115	-0.26445	-12.9567	0.67913	-0.509
-0.30905	-0.01151	-0.26521	-12.9608	0.67798	-0.51524
-0.31005	-0.01152	-0.26632	-12.9685	0.67719	-0.5193
-0.31105	-0.01154	-0.26745	-12.9624	0.67603	-0.52688
-0.31206	-0.01154	-0.26836	-12.9648	0.67496	-0.52945
-0.31306	-0.0116	-0.26941	-12.99	0.67401	-0.53447
-0.31405	-0.01159	-0.27016	-13.016	0.67314	-0.5425
-0.31505	-0.0116	-0.27145	-13.0076	0.67194	-0.54854
-0.31605	-0.01163	-0.27223	-13.0052	0.67109	-0.55716
-0.31704	-0.01163	-0.2732	-13.0263	0.67026	-0.56336
-0.31804	-0.01165	-0.27425	-13.0367	0.66894	-0.56966
-0.31904	-0.01165	-0.27551	-13.0254	0.66795	-0.57847
-0.32005	-0.01165	-0.27642	-13.0404	0.66706	-0.58586
-0.32105	-0.01167	-0.27753	-13.0543	0.66598	-0.59354
-0.32205	-0.01167	-0.27852	-13.0704	0.66506	-0.60141
-0.32305	-0.01168	-0.27948	-13.0705	0.66419	-0.60796
-0.32405	-0.01168	-0.28027	-13.0612	0.66297	-0.61139
-0.32504	-0.0117	-0.28132	-13.0866	0.66192	-0.62065
-0.32606	-0.01173	-0.28252	-13.0954	0.66133	-0.62953
-0.32706	-0.01174	-0.2834	-13.0984	0.66021	-0.63519
-0.32805	-0.01174	-0.28441	-13.1103	0.6589	-0.64389
-0.32905	-0.01175	-0.2854	-13.1105	0.65803	-0.6514
-0.33007	-0.01178	-0.28636	-13.1171	0.65708	-0.65754
-0.33108	-0.01178	-0.28757	-13.1153	0.65606	-0.66467
-0.33204	-0.0118	-0.28829	-13.114	0.65493	-0.66896
-0.33304	-0.01181	-0.28953	-13.109	0.65391	-0.67463
-0.33403	-0.01182	-0.29042	-13.1177	0.65304	-0.68153
-0.33502	-0.01183	-0.29138	-13.1304	0.65193	-0.68732
-0.33603	-0.01184	-0.29239	-13.1462	0.65083	-0.69734
-0.33702	-0.01186	-0.29351	-13.1441	0.65	-0.70387
-0.33802	-0.01187	-0.29432	-13.1236	0.64901	-0.71471
-0.33902	-0.01187	-0.29542	-13.118	0.64819	-0.72291
-0.34002	-0.01188	-0.29626	-13.1256	0.6468	-0.73322
-0.34102	-0.01191	-0.29742	-13.1368	0.646	-0.74344
-0.34201	-0.01193	-0.29841	-13.1275	0.645	-0.74663
-0.34303	-0.01196	-0.29952	-13.1298	0.64385	-0.75468
-0.34404	-0.01196	-0.3006	-13.1498	0.64307	-0.7588
-0.34503	-0.01194	-0.30173	-13.1663	0.64212	-0.77011
-0.34603	-0.01197	-0.30237	-13.1579	0.64119	-0.77937
-0.34703	-0.01198	-0.30337	-13.1435	0.64005	-0.78865
-0.34802	-0.01197	-0.30446	-13.1233	0.63916	-0.79513
-0.34903	-0.01199	-0.30522	-13.1011	0.6381	-0.80201
-0.35004	-0.01201	-0.30668	-13.0898	0.63715	-0.81006
-0.35103	-0.01203	-0.30722	-13.096	0.63592	-0.81947
-0.35205	-0.01203	-0.30836	-13.1159	0.63519	-0.82612
-0.35304	-0.01205	-0.30936	-13.1554	0.63398	-0.83554
-0.35404	-0.01206	-0.31023	-13.166	0.63295	-0.84779
-0.35504	-0.01207	-0.31158	-13.1614	0.6321	-0.85637
-0.35603	-0.01206	-0.31225	-13.136	0.63091	-0.86542
-0.35703	-0.01204	-0.31338	-13.1292	0.63004	-0.87323
-0.35803	-0.01206	-0.31455	-13.1329	0.62898	-0.88184
-0.35903	-0.01209	-0.3153	-13.1323	0.62807	-0.89197
-0.36003	-0.01209	-0.31641	-13.1408	0.62718	-0.90245
-0.36105	-0.01211	-0.31746	-13.1323	0.62606	-0.91271
-0.36206	-0.01213	-0.31839	-13.1355	0.6246	-0.92188
-0.36305	-0.01213	-0.31946	-13.1501	0.62391	-0.93172
-0.36405	-0.01215	-0.32053	-13.1715	0.62287	-0.94313
-0.36504	-0.01215	-0.32147	-13.1913	0.622	-0.95514
-0.36604	-0.01218	-0.32243	-13.1976	0.62109	-0.96407
-0.36704	-0.01219	-0.32355	-13.2152	0.62009	-0.97601
-0.36806	-0.0122	-0.32419	-13.237	0.61872	-0.98842
-0.36904	-0.01221	-0.32531	-13.2388	0.618	-0.99963
-0.37004	-0.01223	-0.32652	-13.2478	0.61695	-1.00991
-0.37104	-0.01222	-0.32741	-13.2512	0.61605	-1.01976
-0.37202	-0.01222	-0.32846	-13.2412	0.61543	-1.03107
-0.37301	-0.01223	-0.32933	-13.2283	0.61395	-1.04029
-0.37402	-0.01225	-0.33031	-13.205	0.61302	-1.05004
-0.37502	-0.01228	-0.33135	-13.188	0.61209	-1.05816
-0.37599	-0.01229	-0.33238	-13.1837	0.611	-1.0682
-0.377	-0.01229	-0.33343	-13.1833	0.61017	-1.07635
-0.37801	-0.01232	-0.33416	-13.1736	0.60896	-1.08554
-0.37903	-0.01232	-0.33546	-13.1644	0.60814	-1.09342
-0.38	-0.01234	-0.33633	-13.1748	0.60718	-1.10287
-0.38103	-0.01236	-0.33735	-13.18	0.60603	-1.11387
-0.38204	-0.01237	-0.33832	-13.1762	0.60486	-1.12651
-0.38303	-0.01237	-0.33944	-13.1856	0.60412	-1.13902
-0.38402	-0.01239	-0.34038	-13.1869	0.60303	-1.15075
-0.38503	-0.01239	-0.34132	-13.2005	0.60192	-1.16396
-0.38603	-0.01241	-0.34249	-13.2223	0.60083	-1.17457
-0.38703	-0.01241	-0.34332	-13.2293	0.59993	-1.18746
-0.38802	-0.01244	-0.34448	-13.2572	0.59877	-1.19792
-0.389	-0.01245	-0.34541	-13.2744	0.59821	-1.20686
-0.39	-0.01247	-0.3465	-13.2932	0.59723	-1.21494
-0.39101	-0.01248	-0.34726	-13.2868	0.59603	-1.22565
-0.39201	-0.0125	-0.34845	-13.2498	0.59499	-1.23671
-0.393	-0.01252	-0.34932	-13.221	0.59394	-1.24918
-0.39401	-0.01252	-0.35024	-13.2089	0.59289	-1.25857
-0.395	-0.01253	-0.35136	-13.1919	0.59215	-1.26924
-0.396	-0.01252	-0.3523	-13.1831	0.59108	-1.27813
-0.39701	-0.01254	-0.35349	-13.1756	0.58998	-1.29022
-0.39802	-0.01257	-0.35443	-13.1833	0.58916	-1.30604
-0.39902	-0.01257	-0.35528	-13.1749	0.5882	-1.31864
-0.40001	-0.01256	-0.35638	-13.192	0.58679	-1.32979
-0.40103	-0.01258	-0.35738	-13.2583	0.58581	-1.34382
-0.40201	-0.01259	-0.35838	-13.2705	0.58475	-1.35597
-0.40302	-0.01261	-0.3593	-13.2672	0.58422	-1.37104
-0.40404	-0.01264	-0.36019	-13.2476	0.58321	-1.38107
-0.40502	-0.01267	-0.36142	-13.2358	0.58206	-1.39361
-0.40601	-0.01266	-0.36244	-13.2583	0.58098	-1.40445
-0.40703	-0.01266	-0.36343	-13.2682	0.57999	-1.41662
-0.40803	-0.01268	-0.36434	-13.2709	0.579	-1.43142
-0.40904	-0.0127	-0.36523	-13.2532	0.57802	-1.44549
-0.41001	-0.01272	-0.36622	-13.2287	0.57697	-1.46244
-0.41101	-0.01273	-0.36706	-13.2007	0.57599	-1.47785
-0.41198	-0.01271	-0.36817	-13.1758	0.57504	-1.48797
-0.413	-0.01273	-0.36917	-13.1811	0.5741	-1.50068
-0.41401	-0.01276	-0.37042	-13.1859	0.57305	-1.51267
-0.41497	-0.01276	-0.37131	-13.2001	0.5719	-1.52269
-0.41602	-0.01276	-0.37207	-13.2124	0.57115	-1.53551
-0.417	-0.01276	-0.37318	-13.2185	0.56996	-1.54747
-0.41797	-0.01278	-0.37419	-13.2304	0.5691	-1.55641
-0.419	-0.01281	-0.37556	-13.2323	0.56804	-1.5707
-0.42	-0.01283	-0.37648	-13.2415	0.5672	-1.58405
-0.42102	-0.01285	-0.37735	-13.2426	0.56627	-1.59599
-0.42201	-0.01284	-0.37849	-13.2616	0.56497	-1.60661
-0.42303	-0.01285	-0.37905	-13.272	0.56411	-1.61824
-0.42398	-0.01287	-0.3803	-13.2856	0.56316	-1.63209
-0.42499	-0.01289	-0.38123	-13.2864	0.56183	-1.64154
-0.42591	-0.0129	-0.38213	-13.2519	0.56109	-1.65273
-0.42694	-0.01291	-0.38326	-13.2232	0.5599	-1.66654
-0.42795	-0.01291	-0.38431	-13.2673	0.55884	-1.6827
-0.42898	-0.01291	-0.38532	-13.2651	0.55807	-1.69794
-0.43001	-0.01292	-0.3863	-13.2337	0.55697	-1.70795
-0.431	-0.01291	-0.38726	-13.2094	0.5561	-1.72101
-0.43199	-0.01294	-0.38827	-13.243	0.55529	-1.73274
-0.43301	-0.01297	-0.38924	-13.2849	0.5539	-1.7491
-0.434	-0.01296	-0.39034	-13.2788	0.55318	-1.76692
-0.43499	-0.01298	-0.39162	-13.2918	0.55181	-1.77948
-0.43601	-0.01299	-0.39246	-13.2982	0.55087	-1.79339
-0.437	-0.01304	-0.39336	-13.2326	0.55	-1.80892
-0.43802	-0.01307	-0.39441	-13.2387	0.54891	-1.82527
-0.43889	-0.01308	-0.39534	-13.2449	0.54801	-1.83868
-0.44	-0.0131	-0.39635	-13.2535	0.54711	-1.85134
-0.44101	-0.01311	-0.39745	-13.2805	0.54596	-1.86329
-0.44201	-0.0131	-0.39862	-13.3115	0.54518	-1.87501
-0.44301	-0.01313	-0.39946	-13.3244	0.54408	-1.88987
-0.44399	-0.01312	-0.40042	-13.3329	0.54305	-1.90499
-0.445	-0.01312	-0.40137	-13.3543	0.54196	-1.91936
-0.44601	-0.01315	-0.40246	-13.3379	0.54113	-1.9313
-0.447	-0.01317	-0.40321	-13.3336	0.54001	-1.94742
-0.44801	-0.01317	-0.40441	-13.3238	0.53899	-1.96543
-0.44901	-0.01319	-0.40528	-13.3052	0.53791	-1.98079
-0.44998	-0.01321	-0.40635	-13.3165	0.53707	-1.99504
-0.45097	-0.01322	-0.40731	-13.2974	0.53597	-2.01513
-0.45199	-0.01322	-0.40846	-13.3054	0.53474	-2.0303
-0.45299	-0.01324	-0.40932	-13.3095	0.5339	-2.04417
-0.45396	-0.01325	-0.41039	-13.3154	0.53147	-2.07598
-0.45495	-0.01324	-0.41133	-13.3297	0.53071	-2.08967
-0.45597	-0.01327	-0.41235	-13.33	0.52973	-2.10174
-0.45698	-0.01328	-0.41329	-13.3222	0.52877	-2.11537
-0.45795	-0.01328	-0.41433	-13.3284	0.52757	-2.12938
-0.45897	-0.01329	-0.41518	-13.3261	0.52671	-2.14516
-0.45998	-0.0133	-0.41638	-13.3319	0.5255	-2.1612
-0.46099	-0.01332	-0.41734	-13.3245	0.52454	-2.1752
-0.462	-0.01334	-0.41839	-13.3052	0.52353	-2.18911
-0.46298	-0.01335	-0.41938	-13.2909	0.52274	-2.19976
-0.464	-0.01337	-0.42048	-13.2833	0.52154	-2.21378
-0.46498	-0.01336	-0.42136	-13.2801	0.52062	-2.22659
-0.46598	-0.0134	-0.4225	-13.2879	0.51977	-2.2391
-0.46697	-0.0134	-0.42335	-13.2961	0.51862	-2.25373
-0.46798	-0.0134	-0.42431	-13.2746	0.51746	-2.26896
-0.46899	-0.01343	-0.42544	-13.2615	0.51666	-2.28594
-0.46998	-0.01347	-0.42622	-13.2648	0.51577	-2.30009
-0.47097	-0.01345	-0.4275	-13.2714	0.51473	-2.3159
-0.47198	-0.01348	-0.4281	-13.2704	0.51381	-2.33074
-0.47298	-0.01351	-0.42917	-13.254	0.51245	-2.34207
-0.47399	-0.01352	-0.43017	-13.2809	0.51156	-2.35784
-0.47497	-0.01353	-0.43118	-13.2805	0.51045	-2.37504
-0.47596	-0.01355	-0.43231	-13.2634	0.50966	-2.38802
-0.47698	-0.01356	-0.43321	-13.2963	0.50854	-2.40528
-0.47799	-0.01357	-0.43424	-13.3271	0.50763	-2.42314
-0.47899	-0.01358	-0.43527	-13.3326	0.50667	-2.43822
-0.47999	-0.01358	-0.43628	-13.348	0.50565	-2.4576
-0.48099	-0.01359	-0.43714	-13.3897	0.50453	-2.47359
-0.48198	-0.01359	-0.43825	-13.4027	0.50352	-2.48871
-0.48302	-0.01362	-0.43933	-13.3776	0.50261	-2.50387
-0.48398	-0.01363	-0.44015	-13.3527	0.50176	-2.51833
-0.48498	-0.01362	-0.44134	-13.3432	0.50044	-2.53455
-0.48596	-0.01365	-0.44212	-13.3326	0.4996	-2.55397
-0.48699	-0.01366	-0.44324	-13.328	0.49851	-2.57101
-0.48799	-0.01368	-0.44441	-13.3301	0.49748	-2.58432
-0.48896	-0.01368	-0.44532	-13.3087	0.49662	-2.59953
-0.48997	-0.01368	-0.44634	-13.2939	0.49565	-2.6104
-0.49096	-0.0137	-0.44727	-13.2983	0.49446	-2.6236
-0.49195	-0.01372	-0.44824	-13.2815	0.49359	-2.63827
-0.49295	-0.01372	-0.44929	-13.2599	0.49239	-2.65537
-0.49396	-0.01374	-0.45023	-13.2717	0.49159	-2.67207
-0.49496	-0.01377	-0.45106	-13.3003	0.49071	-2.68681
-0.49597	-0.01379	-0.45226	-13.2954	0.48945	-2.70304
-0.49697	-0.01382	-0.45303	-13.3076	0.48879	-2.71781
-0.49795	-0.01384	-0.45413	-13.3246	0.48776	-2.73163
-0.49895	-0.01386	-0.45523	-13.3317	0.4866	-2.74389
-0.4998	-0.01385	-0.45612	-13.327	0.48557	-2.76164
-0.50021	-0.01387	-0.45725	-13.3186	0.48473	-2.77575
-0.49967	-0.01383	-0.45815	-13.3043	0.48354	-2.7901
-0.4986	-0.01384	-0.45909	-13.3042	0.48253	-2.80247
-0.49761	-0.01382	-0.46025	-13.3089	0.48178	-2.81801
-0.49664	-0.0138	-0.46129	-13.3148	0.48071	-2.83347
-0.49566	-0.0138	-0.46215	-13.3063	0.47968	-2.84426
-0.49464	-0.0138	-0.46328	-13.312	0.47879	-2.85961
-0.49365	-0.01379	-0.46416	-13.3161	0.47764	-2.87409
-0.49262	-0.01376	-0.46517	-13.3003	0.47642	-2.89064
-0.49166	-0.01375	-0.46635	-13.3103	0.4756	-2.90898
-0.49065	-0.01372	-0.46724	-13.3155	0.47468	-2.92503
-0.48961	-0.0137	-0.46814	-13.3311	0.47353	-2.94269
-0.48865	-0.01369	-0.46928	-13.3401	0.47256	-2.96092
-0.48768	-0.01369	-0.4702	-13.3453	0.47159	-2.97865
-0.48666	-0.01368	-0.47134	-13.352	0.47059	-2.99873
-0.48567	-0.01367	-0.47223	-13.34	0.4696	-3.01551
-0.48466	-0.01365	-0.47324	-13.3547	0.46861	-3.03598
-0.48365	-0.01365	-0.47438	-13.3746	0.46757	-3.05839
-0.48269	-0.01362	-0.47522	-13.3896	0.46648	-3.07381
-0.48168	-0.01363	-0.47613	-13.3715	0.46558	-3.09272
-0.48067	-0.0136	-0.47728	-13.3498	0.46468	-3.10426
-0.47969	-0.01359	-0.47835	-13.3219	0.4637	-3.11681
-0.47867	-0.01357	-0.47922	-13.3012	0.46255	-3.13151
-0.47768	-0.01355	-0.47998	-13.2671	0.46162	-3.14516
-0.47667	-0.01353	-0.48133	-13.261	0.4606	-3.16148
-0.47566	-0.01352	-0.48206	-13.3047	0.45972	-3.1742
-0.47466	-0.01352	-0.48303	-13.2938	0.4586	-3.18722
-0.47369	-0.0135	-0.48431	-13.3115	0.45736	-3.19906
-0.47267	-0.0135	-0.48526	-13.3193	0.45659	-3.21089
-0.47167	-0.01348	-0.48634	-13.348	0.45582	-3.22277
-0.47068	-0.01345	-0.48724	-13.3727	0.45466	-3.23823
-0.46968	-0.01344	-0.48823	-13.3815	0.45344	-3.25017
-0.46868	-0.01342	-0.48915	-13.3811	0.45267	-3.26579
-0.46769	-0.0134	-0.49017	-13.3624	0.45166	-3.28106
-0.46669	-0.01342	-0.49107	-13.3454	0.4505	-3.29791
-0.46569	-0.01341	-0.49218	-13.3381	0.44968	-3.31521
-0.46467	-0.0134	-0.49318	-13.3173	0.4487	-3.33327
-0.46368	-0.01336	-0.49404	-13.2864	0.44756	-3.34731
-0.46269	-0.01335	-0.49516	-13.2712	0.44656	-3.36501
-0.46168	-0.01333	-0.4963	-13.2701	0.44574	-3.38186
-0.46069	-0.01332	-0.49716	-13.2801	0.44479	-3.39818
-0.45966	-0.01331	-0.49821	-13.286	0.44354	-3.41317
-0.45868	-0.0133	-0.49878	-13.2996	0.44265	-3.43139
-0.45767	-0.01326	-0.4994	-13.3068	0.44166	-3.44778
-0.45666	-0.01327			0.44079	-3.46698
-0.45569	-0.01324			0.43971	-3.48263
-0.45464	-0.01323			0.43855	-3.49864
-0.45368	-0.01323			0.43763	-3.51667
-0.45268	-0.0132			0.43673	-3.53713
-0.45168	-0.0132			0.43562	-3.55302
-0.45069	-0.0132			0.43479	-3.56718
-0.4497	-0.01318			0.43373	-3.58452
-0.44871	-0.01317	--	--	0.43259	-3.59944
-0.44768	-0.01312	--	--	0.43181	-3.61833
-0.4467	-0.01311			0.43059	-3.64056
-0.4457	-0.01311			0.4296	-3.65982
-0.4447	-0.0131			0.42885	-3.6761
-0.44373	-0.01309			0.42771	-3.6898
-0.44271	-0.01307			0.42652	-3.70435
-0.44171	-0.01306			0.42562	-3.71821
-0.44071	-0.01303			0.42459	-3.72844
-0.43974	-0.01304			0.42385	-3.74295
-0.4387	-0.01304			0.42281	-3.75787
-0.43771	-0.01301			0.42167	-3.77109
-0.4367	-0.013			0.42059	-3.7843
-0.43572	-0.01299			0.4197	-3.79687
-0.43469	-0.01297			0.41835	-3.81133
-0.43373	-0.01296			0.41747	-3.82579
-0.43272	-0.01294			0.41662	-3.83928
-0.43171	-0.01293			0.41562	-3.85643
-0.4307	-0.01293			0.4147	-3.87122
-0.42971	-0.01292			0.41389	-3.88768
-0.42871	-0.01292			0.41265	-3.90877
-0.4277	-0.0129			0.4116	-3.92143
-0.4267	-0.01287			0.4107	-3.93277
-0.4257	-0.01286			0.4095	-3.947
-0.42471	-0.01285			0.4087	-3.96025
-0.42371	-0.01281			0.40769	-3.9737
-0.42271	-0.01283			0.40671	-3.98946
-0.42172	-0.01281			0.40555	-4.00757
-0.4207	-0.0128			0.40451	-4.0217
-0.41972	-0.01278			0.40363	-4.03845
-0.4187	-0.01278			0.40269	-4.05245
-0.41771	-0.01275			0.4019	-4.06442
-0.41671	-0.01274			0.40058	-4.08157
-0.41571	-0.01272			0.39956	-4.09603
-0.41471	-0.01271			0.39859	-4.11326
-0.4137	-0.01269			0.39767	-4.1312
-0.4127	-0.01267			0.39669	-4.15157
-0.41171	-0.01266			0.39571	-4.1743
-0.41071	-0.01264			0.39461	-4.19286
-0.40973	-0.01264			0.39379	-4.21041
-0.40873	-0.01262			0.3926	-4.22516
-0.40772	-0.0126			0.39176	-4.24259
-0.40673	-0.0126			0.39072	-4.26263
-0.40572	-0.0126			0.38948	-4.28037
-0.40474	-0.01259			0.38862	-4.29668
-0.40375	-0.01258			0.38774	-4.31257
-0.40272	-0.01257			0.38668	-4.32698
-0.40175	-0.01254			0.38568	-4.34377
-0.40074	-0.01253			0.38472	-4.35765
-0.39973	-0.01252			0.38356	-4.36887
-0.39874	-0.01249			0.38249	-4.37842
-0.39771	-0.01246			0.38141	-4.38563
-0.39672	-0.01245			0.3807	-4.39599
-0.39571	-0.01244			0.37948	-4.40914
-0.39472	-0.01245			0.37869	-4.42964
-0.39372	-0.01245			0.37759	-4.44454
-0.39273	-0.01243			0.37653	-4.45744
-0.39171	-0.01242			0.37633	-4.4799
-0.39073	-0.0124			0.37486	-4.49221
-0.38973	-0.01241			0.37366	-4.50185
-0.38874	-0.0124			0.37261	-4.51583
-0.38774	-0.0124			0.37171	-4.53158
-0.38672	-0.01236			0.37058	-4.54278
-0.38572	-0.01233			0.36961	-4.54939
-0.38474	-0.01233			0.36869	-4.55657
-0.38373	-0.01234			0.36773	-4.56041
-0.38274	-0.01232			0.3667	-4.56264
-0.38173	-0.0123			0.36579	-4.56924
-0.38072	-0.01227			0.36462	-4.58402
-0.37972	-0.01225			0.36382	-4.60435
-0.37872	-0.01224			0.36266	-4.62065
-0.37771	-0.01224			0.36172	-4.63986
-0.37671	-0.01224			0.36068	-4.65908
-0.37573	-0.01223			0.35968	-4.6783
-0.37472	-0.01221			0.35868	-4.69457
-0.37372	-0.01219			0.35771	-4.71819
-0.37272	-0.01216			0.35681	-4.73447
-0.37172	-0.01218			0.35569	-4.7513
-0.37073	-0.01216			0.35455	-4.76536
-0.36975	-0.01214			0.35372	-4.78471
-0.36874	-0.01213			0.35272	-4.80472
-0.36772	-0.01212			0.35155	-4.82203
-0.36675	-0.0121			0.35068	-4.83804
-0.36574	-0.01207			0.34969	-4.85191
-0.36475	-0.01207			0.34874	-4.85957
-0.36375	-0.01206			0.3477	-4.8686
-0.36276	-0.01204			0.34667	-4.8751
-0.36175	-0.01204			0.34551	-4.88304
-0.36074	-0.01202			0.34479	-4.89463
-0.35975	-0.01202			0.3436	-4.90418
-0.35876	-0.01202			0.3427	-4.91402
-0.35773	-0.01199			0.3416	-4.92195
-0.35674	-0.01199			0.34067	-4.93532
-0.35575	-0.01198			0.33939	-4.95042
-0.35475	-0.01195			0.33868	-4.97089
-0.35376	-0.01194			0.3377	-4.98722
-0.35276	-0.01193			0.33663	-5.00635
-0.35175	-0.0119			0.33591	-5.02737
-0.35074	-0.01191			0.33466	-5.04429
-0.34976	-0.0119			0.33372	-5.05992
-0.34874	-0.01188			0.33273	-5.07739
-0.34774	-0.01189			0.33174	-5.0946
-0.34675	-0.01186			0.33074	-5.11154
-0.34574	-0.01184			0.32969	-5.11655
-0.34475	-0.0118			0.3289	-5.11693
-0.34376	-0.01178			0.32755	-5.12086
-0.34276	-0.01178			0.32689	-5.12577
-0.34174	-0.01176			0.32576	-5.1321
-0.34074	-0.01176			0.32489	-5.14368
-0.33973	-0.01174			0.32383	-5.15173
-0.33874	-0.01173			0.32238	-5.16477
-0.33776	-0.0117			0.32183	-5.1749
-0.33675	-0.01168			0.32047	-5.18405
-0.33575	-0.01167			0.31982	-5.19941
-0.33474	-0.01168			0.31899	-5.20852
-0.33376	-0.01166			0.31758	-5.22553
-0.33274	-0.01165			0.31679	-5.24247
-0.33175	-0.01164			0.31595	-5.25877
-0.33075	-0.01165			0.31451	-5.27891
-0.32979	-0.01164			0.31377	-5.29214
-0.32877	-0.0116			0.31292	-5.30573
-0.32778	-0.0116			0.31165	-5.31913
-0.32679	-0.01157			0.31074	-5.33132
-0.32577	-0.01157			0.30964	-5.34241
-0.32476	-0.01154			0.30866	-5.3588
-0.32376	-0.01152			0.30782	-5.37357
-0.32277	-0.01151			0.30672	-5.38634
-0.32176	-0.01151			0.30579	-5.39904
-0.32075	-0.01149			0.3047	-5.41506
-0.31974	-0.01151			0.30379	-5.4274
-0.31875	-0.01147			0.30283	-5.44223
-0.31777	-0.01146			0.30161	-5.45402
-0.31676	-0.01147			0.30072	-5.46376
-0.31574	-0.01144			0.29969	-5.4719
-0.31475	-0.0114			0.29875	-5.4841
-0.31374	-0.01142			0.29774	-5.49667
-0.31275	-0.0114			0.29673	-5.51112
-0.31175	-0.01139			0.29561	-5.51655
-0.31075	-0.01139			0.29473	-5.52594
-0.30974	-0.01137			0.29356	-5.53615
-0.30877	-0.01137			0.29275	-5.54615
-0.30777	-0.01133			0.29181	-5.55587
-0.30676	-0.01132			0.29086	-5.5695
-0.30576	-0.01132			0.28975	-5.57837
-0.30475	-0.01132			0.28892	-5.58511
-0.30376	-0.0113			0.28774	-5.59414
-0.30275	-0.0113			0.28693	-5.59945
-0.30176	-0.01128			0.28564	-5.6088
-0.30076	-0.01126			0.28471	-5.62175
-0.29974	-0.01125			0.2837	-5.6337
-0.29875	-0.01125			0.28281	-5.64399
-0.29775	-0.01122			0.28143	-5.65203
-0.29675	-0.0112			0.28074	-5.66059
-0.29575	-0.01121			0.27952	-5.67498
-0.29475	-0.0112			0.27852	-5.69111
-0.29375	-0.01119			0.27771	-5.71021
-0.29276	-0.01117			0.27689	-5.72928
-0.29177	-0.01118			0.27581	-5.74412
-0.29077	-0.01116			0.27459	-5.75648
-0.28978	-0.01114			0.27389	-5.7578
-0.28877	-0.01113			0.27305	-5.76682
-0.2878	-0.01112			0.27165	-5.76983
-0.28679	-0.01109			0.27086	-5.77501
-0.2858	-0.01108			0.26968	-5.78328
-0.28479	-0.01106			0.26867	-5.79628
-0.28379	-0.01105			0.26755	-5.80999
-0.28279	-0.01101			0.26689	-5.82375
-0.28176	-0.011			0.26574	-5.83442
-0.28076	-0.01098			0.26458	-5.84603
-0.27977	-0.01098			0.26365	-5.85924
-0.27878	-0.01098			0.26264	-5.86861
-0.27777	-0.01096			0.26167	-5.87921
-0.27679	-0.01096			0.26059	-5.88625
-0.27579	-0.01096			0.25981	-5.90143
-0.27477	-0.01094			0.25884	-5.91027
-0.2738	-0.01091			0.25776	-5.9149
-0.27278	-0.01091			0.25671	-5.91421
-0.27179	-0.01089			0.2556	-5.91776
-0.27078	-0.01089			0.25469	-5.92365
-0.26977	-0.01086			0.25368	-5.92999
-0.26878	-0.01085			0.25283	-5.93878
-0.26779	-0.01083			0.25168	-5.94657
-0.26678	-0.01082			0.25069	-5.95255
-0.2658	-0.01082			0.2499	-5.95919
-0.26477	-0.01081			0.24872	-5.95941
-0.26378	-0.0108			0.2476	-5.96533
-0.26276	-0.01076			0.24673	-5.97722
-0.26178	-0.01078			0.24573	-5.99276
-0.26077	-0.01075			0.2447	-6.01357
-0.25976	-0.01073			0.24384	-6.0271
-0.25878	-0.01073			0.24272	-6.03983
-0.25778	-0.01071			0.2417	-6.05443
-0.25678	-0.01071			0.24075	-6.06647
-0.25577	-0.01071			0.23969	-6.07934
-0.25479	-0.01072			0.23872	-6.0847
-0.25378	-0.01069			0.23767	-6.08669
-0.25281	-0.01069			0.23671	-6.08597
-0.25181	-0.01068			0.23574	-6.09432
-0.25082	-0.01064			0.23485	-6.10524
-0.24981	-0.01063			0.23395	-6.11132
-0.24879	-0.01061			0.23291	-6.11961
-0.2478	-0.01059			0.23169	-6.12706
-0.24681	-0.01058			0.23073	-6.1307
-0.24582	-0.01056			0.22981	-6.13631
-0.24482	-0.01054			0.22873	-6.14328
-0.2438	-0.01053			0.22781	-6.15275
-0.24279	-0.01053			0.22671	-6.16463
-0.2418	-0.01051			0.22556	-6.17975
-0.2408	-0.0105			0.22468	-6.19076
-0.23979	-0.01048			0.2238	-6.20096
-0.23881	-0.01047			0.22287	-6.20483
-0.2378	-0.01046			0.2219	-6.20546
-0.2368	-0.01043			0.22086	-6.20754
-0.23581	-0.01042			0.21968	-6.2145
-0.23481	-0.01042			0.21866	-6.21964
-0.2338	-0.01043			0.21778	-6.22957
-0.2328	-0.01041			0.21669	-6.24339
-0.23179	-0.01038			0.21573	-6.25611
-0.23081	-0.01035			0.21484	-6.26482
-0.2298	-0.01035			0.21363	-6.26839
-0.22881	-0.01031			0.21263	-6.26967
-0.22781	-0.01027			0.21192	-6.26765
-0.22681	-0.01028			0.21099	-6.27031
-0.22581	-0.01028			0.20978	-6.27921
-0.2248	-0.01028			0.20874	-6.28957
-0.22379	-0.01027			0.2077	-6.29633
-0.2228	-0.01026			0.20671	-6.30995
-0.2218	-0.01026			0.20573	-6.31612
-0.22079	-0.01023			0.20475	-6.32757
-0.2198	-0.01024			0.20378	-6.33994
-0.21881	-0.01022			0.20266	-6.35743
-0.21776	-0.01021			0.20176	-6.37529
-0.21681	-0.0102			0.20091	-6.38518
-0.21578	-0.01018			0.19977	-6.39506
-0.2148	-0.01017			0.19858	-6.40553
-0.21382	-0.01015			0.1976	-6.42354
-0.21281	-0.01013			0.19678	-6.43477
-0.21181	-0.01017			0.19563	-6.43903
-0.21081	-0.01014			0.19479	-6.44629
-0.20982	-0.0101			0.19372	-6.44692
-0.20881	-0.01009			0.19275	-6.44713
-0.20782	-0.01008			0.19188	-6.4498
-0.20681	-0.01007			0.19072	-6.4569
-0.20582	-0.01006			0.18958	-6.46476
-0.20483	-0.01003			0.18875	-6.47019
-0.2038	-0.01002			0.18784	-6.47478
-0.20276	-0.01			0.18662	-6.47938
-0.2018	-0.00999			0.18571	-6.48229
-0.20079	-0.00997			0.18478	-6.48775
-0.19981	-0.00997			0.18368	-6.48838
-0.19881	-0.00998			0.18288	-6.49482
-0.1978	-0.00997			0.18155	-6.50108
-0.19681	-0.00996			0.1809	-6.50078
-0.1958	-0.00995			0.17976	-6.49863
-0.1948	-0.00991			0.17884	-6.49893
-0.19381	-0.0099			0.17764	-6.50176
-0.19283	-0.0099			0.17685	-6.50571
-0.19181	-0.00989			0.17583	-6.50822
-0.19081	-0.00989			0.17497	-6.51587
-0.18981	-0.00986			0.17386	-6.51774
-0.1888	-0.00984			0.17299	-6.52287
-0.18781	-0.00983			0.17157	-6.53028
-0.1868	-0.00983			0.17075	-6.53903
-0.18581	-0.00981			0.16971	-6.55123
-0.18479	-0.00979			0.16878	-6.56122
-0.18381	-0.00977			0.16761	-6.57253
-0.1828	-0.00977			0.16665	-6.58118
-0.18181	-0.00974			0.1658	-6.59261
-0.18081	-0.00974			0.1647	-6.60046
-0.1798	-0.00972			0.16386	-6.60704
-0.1788	-0.0097			0.16281	-6.61336
-0.17776	-0.0097			0.16183	-6.61586
-0.17679	-0.0097			0.16071	-6.61506
-0.17582	-0.00968			0.15974	-6.62112
-0.17481	-0.00968			0.15873	-6.62485
-0.17383	-0.00965			0.15774	-6.63108
-0.17282	-0.00964			0.15663	-6.63949
-0.17185	-0.00964			0.15579	-6.64941
-0.17084	-0.00964			0.15476	-6.66176
-0.16982	-0.00961			0.15392	-6.6745
-0.16884	-0.00959			0.15273	-6.68449
-0.16785	-0.00957			0.15164	-6.68677
-0.16685	-0.00955			0.1507	-6.68673
-0.16583	-0.00954			0.14981	-6.68954
-0.16483	-0.00954			0.14877	-6.69338
-0.16381	-0.00953			0.14775	-6.69655
-0.16283	-0.00952			0.14665	-6.69519
-0.1618	-0.00951			0.14573	-6.69551
-0.16083	-0.00947			0.1446	-6.69832
-0.15982	-0.00947			0.1438	-6.69687
-0.15883	-0.00946			0.14276	-6.69493
-0.15783	-0.00945			0.14183	-6.69734
-0.15685	-0.00945			0.1407	-6.6984
-0.15585	-0.00944			0.13979	-6.70378
-0.15483	-0.00942			0.13882	-6.71645
-0.15383	-0.00942			0.13789	-6.73074
-0.15282	-0.00941			0.13686	-6.74523
-0.15182	-0.00941			0.13584	-6.76512
-0.15082	-0.00939			0.13469	-6.7818
-0.14982	-0.00938			0.13379	-6.78034
-0.14885	-0.00935			0.1329	-6.75908
-0.14783	-0.00934			0.13161	-6.75333
-0.14682	-0.00934			0.13072	-6.77307
-0.1458	-0.00932			0.12995	-6.81319
-0.14482	-0.00933			0.12886	-6.82817
-0.14383	-0.0093			0.12793	-6.79838
-0.14281	-0.00928			0.12677	-6.78234
-0.14182	-0.00928			0.12572	-6.80992
-0.14081	-0.00926			0.12486	-6.83522
-0.13982	-0.00923			0.12388	-6.80994
-0.13882	-0.0092			0.12275	-6.8056
-0.13783	-0.00921			0.12163	-6.84404
-0.13683	-0.0092			0.12073	-6.82417
-0.13588	-0.0092			0.11981	-6.81933
-0.13485	-0.00918			0.1189	-6.86653
-0.13386	-0.00915			0.11789	-6.84791
-0.13286	-0.00915			0.1168	-6.84723
-0.13186	-0.00915			0.11591	-6.87119
-0.13085	-0.00913			0.115	-6.82946
-0.12988	-0.00912			0.11389	-6.85521
-0.12887	-0.00911			0.11307	-6.85034
-0.12786	-0.00911			0.11188	-6.8494
-0.12687	-0.00909			0.11082	-6.86288
-0.12582	-0.00909			0.1099	-6.83412
-0.12484	-0.00906			0.10882	-6.86539
-0.12384	-0.00904			0.10772	-6.84488
-0.12285	-0.00904			0.10699	-6.87938
-0.12185	-0.00902			0.10582	-6.84504
-0.12083	-0.00903			0.10481	-6.86839
-0.11986	-0.009			0.10358	-6.86108
-0.11885	-0.00899			0.10251	-6.88514
-0.11785	-0.00898			0.10187	-6.8602
-0.11686	-0.00895			0.10072	-6.89237
-0.11586	-0.00893			0.10009	-6.88073
-0.11484	-0.00892			0.09913	-6.90495
-0.11386	-0.00891			0.09793	-6.86401
-0.11287	-0.0089			0.09678	-6.89289
-0.11184	-0.00889			0.09571	-6.89779
-0.11086	-0.00886			0.09489	-6.89993
-0.10985	-0.00887			0.0939	-6.90392
-0.10886	-0.00887			0.09283	-6.90611
-0.10785	-0.00884			0.09182	-6.93268
-0.10686	-0.00882			0.09072	-6.90501
-0.10581	-0.00882			0.08997	-6.925
-0.10484	-0.00879			0.08863	-6.94064
-0.10383	-0.00879			0.08785	-6.91832
-0.10283	-0.00876			0.0868	-6.94528
-0.10183	-0.00876			0.08595	-6.95282
-0.10084	-0.00873			0.08486	-6.95164
-0.09982	-0.00872			0.08369	-6.97419
-0.09885	-0.00872			0.08285	-6.97905
-0.09784	-0.00871			0.08183	-6.97497
-0.09689	-0.0087			0.08093	-6.98018
-0.09587	-0.00869			0.0799	-6.98058
-0.09487	-0.00867			0.07877	-6.97948
-0.09386	-0.00865			0.07784	-6.98577
-0.09285	-0.00865			0.07651	-6.98514
-0.09187	-0.00864			0.07581	-6.96283
-0.09087	-0.00862			0.07513	-6.96115
-0.08989	-0.00862			0.07403	-6.95535
-0.08887	-0.00862			0.07265	-6.93392
-0.08786	-0.0086			0.07199	-6.94627
-0.08685	-0.00858			0.07076	-6.95673
-0.08584	-0.00854			0.07003	-6.94471
-0.08487	-0.00854			0.06883	-6.96464
-0.08384	-0.00853			0.0678	-6.98842
-0.08286	-0.00852			0.06662	-7.01001
-0.08186	-0.00851			0.06573	-7.00363
-0.08086	-0.0085			0.06475	-7.00864
-0.07986	-0.00849			0.06391	-7.02355
-0.07886	-0.00848			0.06303	-7.02669
-0.07787	-0.00847			0.06178	-7.02204
-0.07687	-0.00846			0.06098	-7.0254
-0.07586	-0.00844			0.05968	-7.02152
-0.07489	-0.00843			0.05901	-7.02327
-0.07388	-0.00841			0.058	-7.02164
-0.07286	-0.00841			0.0568	-7.01291
-0.07186	-0.00839			0.05577	-7.01782
-0.07087	-0.00839			0.05481	-7.00431
-0.06984	-0.00838			0.05393	-7.0104
-0.06887	-0.00836			0.05293	-7.02798
-0.06787	-0.00835			0.05191	-7.0254
-0.06685	-0.00833			0.05081	-7.03277
-0.06585	-0.00831			0.04973	-7.02512
-0.06486	-0.00832			0.04883	-7.0355
-0.06387	-0.00831			0.0478	-7.03583
-0.06286	-0.00828			0.0465	-7.04571
-0.06186	-0.00828			0.04592	-7.05433
-0.06088	-0.00828			0.04481	-7.04702
-0.05986	-0.00826			0.04375	-7.06098
-0.05888	-0.00825			0.04287	-7.04093
-0.05789	-0.00822			0.04183	-7.04727
-0.0569	-0.0082			0.04079	-7.04558
-0.0559	-0.00818			0.03985	-7.05335
-0.05491	-0.00817			0.03877	-7.06627
-0.0539	-0.00817			0.03801	-7.05543
-0.05292	-0.00815			0.0367	-7.07316
-0.05192	-0.00815			0.03583	-7.07194
-0.05089	-0.00812			0.0348	-7.0822
-0.04989	-0.00811			0.03396	-7.07225
-0.04889	-0.0081			0.0328	-7.07305
-0.04789	-0.00809			0.03196	-7.07926
-0.04689	-0.00808			0.03093	-7.10069
-0.04589	-0.00807			0.02972	-7.09788
-0.04491	-0.00806			0.02877	-7.10629
-0.04389	-0.00805			0.02771	-7.10226
-0.0429	-0.00803			0.02678	-7.11613
-0.04189	-0.00802			0.02586	-7.09603
-0.0409	-0.00801			0.02481	-7.09813
-0.03989	-0.00799			0.02386	-7.1
-0.0389	-0.00798			0.02281	-7.08503
-0.0379	-0.00796			0.02182	-7.0721
-0.03689	-0.00796			0.02073	-7.06493
-0.03591	-0.00795			0.01993	-7.06344
-0.03489	-0.00794			0.01897	-7.06334
-0.03389	-0.00792			0.01792	-7.06254
-0.0329	-0.00791			0.01663	-7.07492
-0.03189	-0.00789			0.01596	-7.06848
-0.0309	-0.00789			0.01487	-7.06988
-0.02989	-0.00788			0.01382	-7.05966
-0.0289	-0.00787			0.01275	-7.05153
-0.02789	-0.00785			0.01188	-7.05535
-0.02688	-0.00784			0.01081	-7.04858
-0.02588	-0.00784			0.00969	-7.03796
-0.02489	-0.00782			0.00894	-7.04481
-0.0239	-0.00782			0.00767	-7.03845
-0.02288	-0.0078			0.0066	-7.0518
-0.02189	-0.00779			0.00579	-7.05714
-0.02088	-0.00776			0.00478	-7.07056
-0.0199	-0.00776			0.00382	-7.07582
-0.01893	-0.00775			0.0029	-7.08921
-0.01793	-0.00775			0.00175	-7.09514
-0.01693	-0.00773			0.000965071	-7.10539
-0.01592	-0.00771			0.000431371	-7.08403
-0.01493	-0.0077
-0.01392	-0.00768
-0.01292	-0.00766
-0.01192	-0.00764
-0.01093	-0.00764
-0.00992	-0.00763
-0.0089	-0.00761
-0.00792	-0.00759
-0.00693	-0.00759
-0.00592	-0.00757
-0.0049	-0.00757
-0.00394	-0.00756
-0.00293	-0.00754
-0.00192	-0.00753
-0.000900018	-0.00751
7.69019e-05	-0.0075			--	--
0.00108	-0.00748
0.0021	-0.00747
0.00308	-0.00746
0.00409	-0.00744
0.00507	-0.00744
0.00608	-0.00743
0.0071	-0.00742
0.0081	-0.0074
0.0091	-0.00739
0.01011	-0.00739
0.01109	-0.00739
0.01211	-0.00737
0.01311	-0.00736
0.01411	-0.00735
0.01509	-0.00734
0.01609	-0.00732
0.0171	-0.00731
0.01809	-0.00729
0.01913	-0.00728
0.02009	-0.00727
0.02107	-0.00725
0.02208	-0.00723
0.02306	-0.00721
0.02404	-0.00723
0.02506	-0.00722
0.02607	-0.00721
0.02706	-0.00719
0.02806	-0.00718
0.02906	-0.00718
0.03007	-0.00718
0.03108	-0.00715
0.03208	-0.00713
0.03308	-0.00712
0.03408	-0.00711
0.03507	-0.0071
0.03607	-0.00708
0.03706	-0.00708
0.03806	-0.00707
0.03909	-0.00704
0.04006	-0.00703
0.04107	-0.00702
0.04208	-0.00701
0.04307	-0.00699
0.04407	-0.00699
0.04507	-0.00698
0.04611	-0.00696
0.04706	-0.00696
0.04805	-0.00694
0.04908	-0.00694
0.05005	-0.00693
0.05109	-0.00691
0.05208	-0.00688
0.05308	-0.00687
0.05408	-0.00688
0.05507	-0.00686
0.05607	-0.00685
0.05708	-0.00683
0.05808	-0.00682
0.05907	-0.00682
0.06005	-0.00681
0.06109	-0.0068
0.06205	-0.00679
0.06304	-0.00677
0.06405	-0.00675
0.06506	-0.00672
0.06605	-0.0067
0.06707	-0.0067
0.06806	-0.00669
0.06905	-0.00669
0.07007	-0.00668
0.07107	-0.00666
0.07208	-0.00664
0.07306	-0.00664
0.07406	-0.00662
0.07507	-0.00662
0.07604	-0.00661
0.07707	-0.0066
0.0781	-0.00659
0.07905	-0.00657
0.08005	-0.00656
0.08104	-0.00655
0.08205	-0.00653
0.08306	-0.00651
0.08406	-0.0065
0.08507	-0.00649
0.08607	-0.00649
0.08707	-0.00647
0.08806	-0.00645
0.08905	-0.00645
0.09009	-0.00643
0.09109	-0.00643
0.09207	-0.00641
0.0931	-0.0064
0.09407	-0.00639
0.09507	-0.00637
0.09608	-0.00638
0.0971	-0.00636
0.09809	-0.00634
[truncated: 2,514 more rows]

## Sheet: Figure S5
Figure S5a					Figure S5b
Binding Energy (eV)	Intensity (a.u.)				Binding Energy (eV)	Intensity (a.u.)
1101.19	3686.14				383.191	30.7781
1100.39	3774.71				383.091	30.0335
1099.59	3744.14				382.991	29.5878
1098.79	3727.71				382.891	28.4208
1097.99	3532.43				382.791	27.4502
1097.19	3682.29				382.691	24.7378
1096.39	3661.86				382.591	24.017
1095.59	3638.29				382.491	24.0503
1094.79	3560.71				382.391	25.4267
1093.99	3696.71				382.291	25.7937
1093.19	3753				382.191	26.632
1092.39	3826.29				382.091	26.286
1091.59	3820.57				381.991	26.7282
1090.79	3916.14				381.891	26.1007
1089.99	4040.57				381.791	25.5262
1089.19	4031.29				381.691	24.0423
1088.39	3857.86				381.591	24.7755
1087.59	3683.43				381.491	24.3327
1086.79	3693				381.391	23.9468
1085.99	3677.43				381.291	23.2306
1085.19	3761				381.191	23.7616
1084.39	3913.86				381.091	22.533
1083.59	3924.71				380.991	22.0512
1082.79	3900.57				380.891	22.4252
1081.99	3851.86				380.791	23.3102
1081.19	3951.71				380.691	23.227
1080.39	3933.29				380.591	24.3054
1079.59	4031				380.491	24.8139
1078.79	3900.14				380.391	24.1922
1077.99	3852.29				380.291	22.775
1077.19	3821.57				380.191	23.3859
1076.39	3980.29				380.091	23.4483
1075.59	3836.57				379.991	23.307
1074.79	3913				379.891	21.5702
1073.99	3928				379.791	22.0576
1073.19	4076.71				379.691	22.9634
1072.39	3911.14				379.591	25.1577
1071.59	4072.14				379.491	25.6362
1070.79	4000.43				379.391	26.4905
1069.99	4089.14				379.291	25.7944
1069.19	3921				379.191	25.0267
1068.39	4031				379.091	23.4842
1067.59	3974				378.991	24.0233
1066.79	4038.43				378.891	23.8437
1065.99	3950				378.791	23.9223
1065.19	4028.14				378.691	22.4655
1064.39	4015.86				378.591	22.0981
1063.59	4012.14				378.491	20.7949
1062.79	3890.71				378.391	21.6478
1061.99	3979.71				378.291	22.7393
1061.19	3917.14				378.191	24.0177
1060.39	4064.43				378.091	22.6303
1059.59	3997.29				377.991	22.4218
1058.79	4071.57				377.891	23.0869
1057.99	3987.71				377.791	25.1638
1057.19	4132.86				377.691	24.6697
1056.39	4148.57				377.591	24.2811
1055.59	4188.29				377.491	23.3258
1054.79	4146.57				377.391	22.933
1053.99	4179.57				377.291	21.215
1053.19	4181.71				377.191	20.9733
1052.39	4191				377.091	21.9854
1051.59	4256.43				376.991	23.6857
1050.79	4311.57				376.891	24.8206
1049.99	4336.71				376.791	25.0111
1049.19	4207				376.691	24.9408
1048.39	4167.57				376.591	24.1952
1047.59	4030.86				376.491	24.025
1046.79	4219.57				376.391	24.2798
1045.99	4253.86				376.291	25.9071
1045.19	4314.29				376.191	26.4264
1044.39	4141				376.091	26.4364
1043.59	4237.71				375.991	26.1265
1042.79	4326.57				375.891	27.1556
1041.99	4334.43				375.791	28.1376
1041.19	4181.14				375.691	29.9301
1040.39	4114.57				375.591	30.6122
1039.59	4249.14				375.491	31.0325
1038.79	4220.14				375.391	30.7629
1037.99	4204.29				375.291	31.3769
1037.19	4210.29				375.191	31.6696
1036.39	4351				375.091	32.6935
1035.59	4385.43				374.991	33.3985
1034.79	4358.86				374.891	33.9063
1033.99	4273.43				374.791	34.389
1033.19	4314.71				374.691	35.5003
1032.39	4293.71				374.591	35.9855
1031.59	4389.43				374.491	35.7874
1030.79	4368.71				374.391	35.4716
1029.99	4494.14				374.291	37.0042
1029.19	4451				374.191	39.2194
1028.39	4546.14				374.091	41.7468
1027.59	4562.43				373.991	41.8233
1026.79	4575.71				373.891	42.8282
1025.99	4490				373.791	44.3912
1025.19	4435.71				373.691	48.3364
1024.39	4460.43				373.591	51.7352
1023.59	4487.43				373.491	56.8622
1022.79	4603.71				373.391	61.0238
1021.99	4620.71				373.291	63.0776
1021.19	4572.43				373.191	63.2412
1020.39	4608				373.091	64.2811
1019.59	4649.29				372.991	66.573
1018.79	4607.29				372.891	65.4908
1017.99	4564.71				372.791	62.7883
1017.19	4618.29				372.691	58.9646
1016.39	4556.57				372.591	55.6116
1015.59	4517				372.491	48.4568
1014.79	4480.43				372.391	41.7418
1013.99	4507.29				372.291	36.5214
1013.19	4519.57				372.191	33.4396
1012.39	4495.14				372.091	30.243
1011.59	4519.57				371.991	29.0913
1010.79	4632				371.891	28.6697
1009.99	4636				371.791	27.6122
1009.19	4407.57				371.691	26.7828
1008.39	4422.14				371.591	27.0304
1007.59	4550				371.491	26.8735
1006.79	4590.43				371.391	24.7961
1005.99	4589.71				371.291	23.5622
1005.19	4688				371.191	23.8662
1004.39	4840.43				371.091	24.6236
1003.59	4691.14				370.991	24.3461
1002.79	4604.14				370.891	24.0036
1001.99	4533				370.791	24.0308
1001.19	4605.29				370.691	24.0728
1000.39	4699.57				370.591	24.3522
999.591	4740.86				370.491	24.1708
998.791	4761.71				370.391	23.6434
997.991	4643.14				370.291	23.899
997.191	4730.29				370.191	25.9446
996.391	4679				370.091	27.359
995.591	4790.29				369.991	26.9
994.791	4677.71				369.891	26.3476
993.991	4606.14				369.791	27.7128
993.191	4561				369.691	30.1066
992.391	4810.14				369.591	31.4949
991.591	4913.71				369.491	31.3075
990.791	4816.14				369.391	29.5806
989.991	4716.29				369.291	28.7357
989.191	4842				369.191	29.0116
988.391	4884				369.091	31.0867
987.591	4816.43				368.991	32.2078
986.791	4862.14				368.891	33.0639
985.991	5010				368.791	32.2995
985.191	5018.14				368.691	32.2769
984.391	4830.14				368.591	31.527
983.591	4835.57				368.491	32.6398
982.791	4799.43				368.391	33.501
981.991	4837.29				368.291	36.9383
981.191	4682.57				368.191	38.7645
980.391	4752				368.091	41.5099
979.591	4760.29				367.991	41.9446
978.791	4846.29				367.891	45.0231
977.991	4791.86				367.791	46.419
977.191	4871.14				367.691	50.6037
976.391	4986.14				367.591	55.0682
975.591	5022.29				367.491	63.4432
974.791	4954.29				367.391	68.4032
973.991	4892.14				367.291	73.331
973.191	4888.86				367.191	75.2015
972.391	4842.57				367.091	79.657
971.591	4795				366.991	79.7582
970.791	4843.71				366.891	78.5071
969.991	4969.43				366.791	72.0253
969.191	4944.86				366.691	68.0255
968.391	5060				366.591	61.723
967.591	5096.86				366.491	55.2376
966.791	5167				366.391	45.7576
965.991	5013.71				366.291	39.2424
965.191	5072.14				366.191	32.4767
964.391	5116.43				366.091	28.9473
963.591	5025.86				365.991	26.426
962.791	5062.71				365.891	26.3537
961.991	5011.71				365.791	23.6194
961.191	5062.29				365.691	21.8918
960.391	4812.57				365.591	19.4316
959.591	4994.57				365.491	18.7992
958.791	5118.86				365.391	18.1316
957.991	5121.43				365.291	20.3304
957.191	4883.29				365.191	21.416
956.391	4855.43				365.091	21.3384
955.591	5037.71				364.991	19.5582
954.791	5099.14				364.891	18.7709
953.991	5054.43				364.791	17.8874
953.191	4905.86				364.691	17.8253
952.391	4925.29				364.591	18.3941
951.591	4987.14				364.491	19.1002
950.791	4998.14				364.391	18.4456
949.991	5090				364.291	17.7168
949.191	5090.29				364.191	17.1189
948.391	5048.14				364.091	17.4872
947.591	5000.29				363.991	17.6449
946.791	5146				363.891	18.0014
945.991	5208.57				363.791	17.6304
945.191	5107				363.691	18.0398
944.391	5101.71				363.591	17.8587
943.591	5096.71				363.491	17.2029
942.791	5287.86				363.391	16
941.991	5184.43				363.291	15.7583
941.191	5149.57				363.191	15.7951
940.391	4962.43
939.591	5108.14
938.791	5152.71
937.991	5326.43
937.191	5389.71
936.391	5475.14
935.591	5336.57
934.791	5201.71
933.991	5133.71
933.191	5135.86
932.391	5201.71
931.591	5112.71
930.791	5239.14
929.991	5178.86
929.191	5301.71
928.391	5128.29
927.591	5289
926.791	5343.43
925.991	5357.86
925.191	5229.86
924.391	5341
923.591	5399.71
922.791	5339.86
921.991	5210
921.191	5330.14
920.391	5448.57
919.591	5575.14
918.791	5368.86
917.991	5308.14
917.191	5324.43
916.391	5452.71
915.591	5411
914.791	5472.57
913.991	5289.86
913.191	5345.29
912.391	5447.14
911.591	5657.86
910.791	5454.14
909.991	5394.57
909.191	5416.57
908.391	5599
907.591	5486.29
906.791	5339.71
905.991	5376.29
905.191	5430.29
904.391	5375.14
903.591	5238.14
902.791	5266.71
901.991	5312.71
901.191	5435.14
900.391	5562.57
899.591	5624.86
898.791	5520.43
897.991	5529.86
897.191	5604.14
896.391	5649.71
895.591	5488.29
894.791	5517.29
893.991	5615
893.191	5677.71
892.391	5610.86
891.591	5648.71
890.791	5746.29
889.991	5824
889.191	5849.86
888.391	5880
887.591	5851.86
886.791	5770.57
885.991	5784.29
885.191	5753
884.391	5820.86
883.591	5761.29
882.791	5823.14
881.991	5788.86
881.191	5929.14
880.391	5854.86
879.591	5988.71
878.791	6072
877.991	6099.43
877.191	5933.14
876.391	5997.71
875.591	6010.57
874.791	5909.71
873.991	5873.29
873.191	6030.86
872.391	6022.57
871.591	6151.57
870.791	6163.57
869.991	6151.43
869.191	5854
868.391	5943.14
867.591	6110.14
866.791	6390.57
865.991	6292.14
865.191	6179.29
864.391	6082.43
863.591	6286.57
862.791	6431.86
861.991	6651.71
861.191	6619.57
860.391	6703.29
859.591	6700.57
858.791	6769.43
857.991	6665.43
857.191	6707.86
856.391	6583.71
855.591	6532.29
854.791	6488.86
853.991	6352.14
853.191	6147.14
852.391	6262.43
851.591	6443.71
850.791	6398
849.991	6019.86
849.191	5822.29
848.391	5793.29
847.591	5893.86
846.791	5844.71
845.991	5717.43
845.191	5753.57
844.391	5906.57
843.591	5927.71
842.791	5998.71
841.991	6076.57
841.191	6082.57
840.391	5843.71
839.591	5908.14
838.791	6036.57
837.991	6254.43
837.191	6539.71
836.391	6845.71
835.591	7042.43
834.791	7286.71
833.991	7548.57
833.191	7793
832.391	7894
831.591	7928.29
830.791	7664
829.991	7433.57
829.191	6929.14
828.391	6586.86
827.591	6184.29
826.791	6250.43
825.991	6106.43
825.191	5828.29
824.391	5266.29
823.591	5159.29
822.791	5135.71
821.991	4947.14
821.191	4627.57
820.391	4500
819.591	4507.43
818.791	4422.86
817.991	4309.43
817.191	4164.86
816.391	4120.14
815.591	4061.14
814.791	4066.86
813.991	4098.43
813.191	4114.86
812.391	4030.43
811.591	3945
810.791	3925.86
809.991	4039.14
809.191	4020.71
808.391	4017.57
807.591	3901.86
806.791	3930.14
805.991	3941.71
805.191	4012.57
804.391	3914.86
803.591	3655.57
802.791	3685.71
801.991	3773.71
801.191	3863.86
800.391	3773.29
799.591	3845.86
798.791	3828.43
797.991	3864.86
797.191	3799.86
796.391	3897.57
795.591	3828.57
794.791	3861.29
793.991	3751.71
793.191	3883.43
792.391	3923
791.591	3921.57
790.791	3897.86
789.991	3865.43
789.191	3770.43
788.391	3615.43
787.591	3614.71
786.791	3730.86
785.991	3835
785.191	3868.14
784.391	3840.43
783.591	3755.43
782.791	3758.29
781.991	3792.57
781.191	3795.86
780.391	3738.43
779.591	3813.14
778.791	3814.57
777.991	3708.29
777.191	3703.57
776.391	3778.14
775.591	3789.86
774.791	3732.29
773.991	3729
773.191	3783.14
772.391	3705
771.591	3725.29
770.791	3684.86
769.991	3937.29
769.191	3737.43
768.391	3750.14
767.591	3528.29
766.791	3893.29
765.991	3801.29
765.191	3887.29
764.391	3753.86
763.591	3976.71
762.791	3866
761.991	3929.29
761.191	3878.71
760.391	4018.29
759.591	3990.57
758.791	4040.43
757.991	3887.57
757.191	3924
756.391	3879.71
755.591	4002
754.791	3912.43
753.991	3946.71
753.191	3795.14
752.391	3926.14
751.591	3816.43
750.791	3880.86
749.991	3773
749.191	3868.57
748.391	3847.57
747.591	3917.71
746.791	3902.43
745.991	3905.57
745.191	3780.57
744.391	3646.57
743.591	3746.57
742.791	3904.14
741.991	3923.29
741.191	3799.29
740.391	3871.86
739.591	3917.57
738.791	3960.14
737.991	3877
737.191	3970.71
736.391	3983
735.591	3930
734.791	3856
733.991	3898.86
733.191	3797.71
732.391	3663.29
731.591	3639.86
730.791	3753.14
729.991	3702.86
729.191	3794.57
728.391	3742.43
727.591	3855.57
726.791	3740.14
725.991	3841.86
725.191	3696.86
724.391	3736.71
723.591	3661
722.791	3865.29
721.991	3899.14
721.191	3802.29
720.391	3622.71
719.591	3841.57
718.791	3929
717.991	3802.57
717.191	3667.86
716.391	3818.71
715.591	3912.14
714.791	3848.14
713.991	3858.57
713.191	3842.86
712.391	3821.71
711.591	3658.29
710.791	3648.14
709.991	3726.86
709.191	3769.86
708.391	3754.71
707.591	3854
706.791	3876.43
705.991	3846
705.191	3617.14
704.391	3610.14
703.591	3650.14
702.791	3773.14
701.991	3582.71
701.191	3469.43
700.391	3446.86
699.591	3406.14
698.791	3220.57
697.991	3195
697.191	3203.14
696.391	3213.29
695.591	3036.14
694.791	3001.71
693.991	2932.43
693.191	3104.71
692.391	3265.86
691.591	3514.43
690.791	3575.57
689.991	4034
689.191	5153.57
688.391	7176.29
687.591	8680.43
686.791	8950.29
685.991	7641.14
685.191	5875.57
684.391	4198.86
683.591	3384.71
682.791	2936.86
681.991	2890.57
681.191	2802.14
680.391	2768.71
679.591	2517.57
678.791	2595.29
677.991	2557.86
677.191	2595.57
676.391	2352.71
675.591	2452.29
674.791	2364.14
673.991	2555.71
673.191	2338.86
672.391	2422.71
671.591	2337.86
670.791	2375.14
669.991	2219.71
669.191	2295.57
668.391	2275.29
667.591	2354.43
666.791	2354
665.991	2253.57
665.191	2156.57
664.391	2263.57
663.591	2294.43
662.791	2254.43
661.991	2160.14
661.191	2195.71
660.391	2109.43
659.591	2262.29
658.791	2263.14
657.991	2308
657.191	2190.29
656.391	2243.57
655.591	2193.57
654.791	2156.14
653.991	2084.86
653.191	2139.86
652.391	2074
651.591	2136.86
650.791	2199.86
649.991	2252.14
649.191	2254.86
648.391	2244.14
647.591	2251
646.791	2187.14
645.991	2205.14
645.191	2170.71
644.391	2195
643.591	2229.71
642.791	2270.43
641.991	2222.86
641.191	2225
640.391	2195
639.591	2220.57
638.791	2261.14
637.991	2318.57
637.191	2256.43
636.391	2199.43
635.591	2152.71
634.791	2258.14
633.991	2257
633.191	2173.86
632.391	2137.86
631.591	2194.71
630.791	2226.86
629.991	2189.86
629.191	2293
628.391	2301.29
627.591	2259.29
626.791	2220.14
625.991	2282.14
625.191	2306.71
624.391	2202.86
623.591	2225.43
622.791	2235.14
621.991	2275.86
621.191	2209.86
620.391	2229.29
619.591	2142.29
618.791	2213.57
617.991	2283.43
617.191	2328.14
616.391	2228.14
615.591	2207
614.791	2189.71
613.991	2239.43
613.191	2187
612.391	2122.29
611.591	2080.29
610.791	2126.43
609.991	2161.57
609.191	2167.86
608.391	2166.86
607.591	2158
606.791	2229.71
605.991	2285.86
605.191	2282.14
604.391	2255.71
603.591	2228.71
602.791	2373
601.991	2368.14
601.191	2317.57
600.391	2118.29
599.591	2182.14
598.791	2180.71
597.991	2151.14
597.191	2068.43
596.391	2117.86
595.591	2192.57
594.791	2134.29
593.991	2073.86
593.191	2135.29
592.391	2200.29
591.591	2146.57
590.791	2084.57
589.991	2098
589.191	2106.71
588.391	2115.57
587.591	2076.57
586.791	2052.71
585.991	2031.57
585.191	1988.86
584.391	1985
583.591	2085.86
582.791	2095.29
581.991	1929.86
581.191	1876.71
580.391	2020.29
579.591	2043.57
578.791	1956.57
577.991	1932.14
577.191	2032.43
576.391	2045
575.591	2142.14
574.791	2195.71
573.991	2267.29
573.191	2243.57
572.391	2326.29
571.591	2336.57
570.791	2374.14
569.991	2248.71
569.191	2113.29
568.391	2092.57
567.591	2055
566.791	2000.29
565.991	1865.14
565.191	1845.43
564.391	1767.57
563.591	1853.86
562.791	1846.86
561.991	1835.57
561.191	1721.71
560.391	1691
559.591	1664
558.791	1790.14
557.991	1833.29
557.191	1859.43
556.391	1740.43
555.591	1730.57
554.791	1802.14
553.991	1883.43
553.191	1804.43
552.391	1851.29
551.591	1886.86
550.791	1910.43
549.991	1744.43
549.191	1753.29
548.391	1801.86
547.591	1873.14
546.791	1813.86
545.991	1770.71
545.191	1799.14
544.391	1771.29
543.591	1817.14
542.791	1873.43
541.991	1888.14
541.191	1784.71
540.391	1779.57
539.591	1811.29
538.791	1795.14
537.991	1738.29
537.191	1746.71
536.391	1765.86
535.591	1797.57
534.791	1798.57
533.991	1783.71
533.191	1796.86
532.391	1816
531.591	1835.14
530.791	1825.43
529.991	1845.86
529.191	1823.14
528.391	1859.29
527.591	1803
526.791	1821.29
525.991	1802.14
525.191	1837
524.391	1760.57
523.591	1786.86
522.791	1815.57
521.991	1798.43
521.191	1850.43
520.391	1832.71
519.591	1796.57
518.791	1752.86
517.991	1880.86
517.191	1785.29
516.391	1742
515.591	1729.43
514.791	1851.57
513.991	1830.14
513.191	1782.71
512.391	1667.71
511.591	1780.14
510.791	1799.29
509.991	1790.14
509.191	1671.14
508.391	1731.86
507.591	1727.57
506.791	1840.86
505.991	1804
505.191	1787.71
504.391	1741.29
503.591	1728.71
502.791	1707.43
501.991	1824.86
501.191	1791.29
500.391	1729.71
499.591	1731.29
498.791	1860.14
497.991	1849.14
497.191	1795.14
496.391	1789.14
495.591	1819.71
494.791	1788.43
493.991	1758
493.191	1769.43
492.391	1875.43
491.591	1847.29
490.791	1798.86
489.991	1733.71
489.191	1826.57
488.391	1795.71
487.591	1767.86
486.791	1732
485.991	1855.14
485.191	1864.43
484.391	1757
483.591	1652.57
482.791	1695
481.991	1759.86
481.191	1736.71
480.391	1714.43
479.591	1723.29
478.791	1738
477.991	1645.71
477.191	1629.43
476.391	1649.14
475.591	1725
474.791	1639.86
473.991	1616.57
473.191	1722.57
472.391	1766
471.591	1724.43
470.791	1642.57
469.991	1704.71
469.191	1697.29
468.391	1745.29
467.591	1757.86
466.791	1785.86
465.991	1817.14
465.191	1738
464.391	1668.14
463.591	1606.43
462.791	1666.14
461.991	1675.29
461.191	1699.86
460.391	1640
459.591	1683.43
458.791	1742.29
457.991	1740.57
457.191	1749.86
456.391	1855.86
455.591	1844.71
454.791	1754.29
453.991	1725.57
453.191	1737.14
452.391	1788.14
451.591	1887.29
450.791	1822.14
449.991	1718.71
449.191	1698.86
448.391	1877.57
447.591	1839.86
446.791	1785.71
445.991	1717.86
445.191	1796.86
444.391	1782.57
443.591	1766.71
442.791	1825.43
441.991	1853
441.191	1743.71
440.391	1690
439.591	1756.43
438.791	1746
437.991	1719.43
437.191	1735.43
436.391	1734.71
435.591	1635.29
434.791	1698.14
433.991	1770.43
433.191	1759.43
432.391	1711.29
431.591	1707.71
430.791	1744.86
429.991	1753.86
429.191	1772.43
428.391	1759
427.591	1760.14
426.791	1838.29
425.991	1870.14
425.191	1806.29
424.391	1687.14
423.591	1758.29
422.791	1872
421.991	1855.71
421.191	1759.14
420.391	1776.71
419.591	1771
418.791	1743
417.991	1678.86
417.191	1665.29
416.391	1612.14
415.591	1679.43
414.791	1722.43
413.991	1751.86
413.191	1718.14
412.391	1754.43
411.591	1710.29
410.791	1781.43
409.991	1746
409.191	1751
408.391	1655
407.591	1723.71
406.791	1730.86
405.991	1808.14
405.191	1744
404.391	1776.57
403.591	1748.43
402.791	1751
401.991	1727.57
401.191	1792.57
400.391	1766
399.591	1757
398.791	1869.14
397.991	1916.57
397.191	1861.86
396.391	1756.14
395.591	1774.43
394.791	1765.14
393.991	1793.29
393.191	1758.57
392.391	1768
391.591	1733.86
390.791	1808.29
389.991	1826.29
389.191	1814.86
388.391	1747
387.591	1675.71
386.791	1633.71
385.991	1667.29
385.191	1757.71
384.391	1707
383.591	1573
382.791	1459.43
381.991	1407.57
381.191	1430.43
380.391	1465.43
379.591	1424.57
378.791	1434.86
377.991	1490.29
377.191	1485.29
376.391	1510.14
375.591	1609.57
374.791	1884.71
373.991	2080.43
373.191	2298
372.391	2088.29
371.591	1797.43
370.791	1546.43
369.991	1545.86
369.191	1670.86
368.391	2039.43
367.591	2396.29
366.791	2351.14
365.991	1943.57
365.191	1445
364.391	1135.71
363.591	1052
362.791	1082.57
361.991	1017.29
361.191	985
360.391	929
359.591	909.286
358.791	756
357.991	787
357.191	775.571
356.391	845.857
355.591	762.857
354.791	753.571
353.991	736.286
353.191	779.143
352.391	759
351.591	749.429
350.791	742.429
349.991	788.286
349.191	734.714
348.391	753
347.591	743.714
346.791	814
345.991	767.286
345.191	793.286
344.391	719.286
343.591	797.857
342.791	742
341.991	791.714
341.191	704.143
340.391	813
339.591	734.143
338.791	820.571
337.991	708.143
337.191	783.143
336.391	692.714
335.591	784.429
334.791	684.714
333.991	757.857
333.191	650.429
332.391	752.143
331.591	702.143
330.791	833.857
329.991	740
329.191	821.571
328.391	741.714
327.591	832.571
326.791	691.286
325.991	750.286
325.191	698.143
324.391	799.143
323.591	707
322.791	781.286
321.991	718.857
321.191	786.143
320.391	756.714
319.591	825.571
318.791	764
317.991	774
317.191	753.143
316.391	768.143
315.591	739.857
314.791	762.714
313.991	764.857
313.191	782.429
312.391	796
311.591	841.571
310.791	819.429
309.991	767.714
309.191	696.429
308.391	711.429
307.591	726.714
306.791	714.429
305.991	685.714
305.191	680.143
304.391	633.714
303.591	607.714
302.791	628.429
301.991	687.143
301.191	657.429
300.391	626.429
299.591	603.143
298.791	643
297.991	656.143
297.191	665.429
296.391	618.857
295.591	617.429
294.791	599.571
293.991	723.571
293.191	776.143
292.391	862.286
291.591	888
290.791	1096
289.991	1210.29
289.191	1157.71
288.391	988.857
287.591	883.857
286.791	916.143
285.991	1021.14
285.191	1080.29
284.391	1055.14
283.591	918.571
282.791	774.429
281.991	650.857
281.191	565.143
280.391	496.571
279.591	460.143
278.791	478.143
277.991	494.714
277.191	441.429
276.391	403.286
275.591	366.143
274.791	449.571
273.991	461.143
273.191	449.571
272.391	371.857
271.591	392.857
270.791	432.286
269.991	440.857
269.191	409.429
268.391	391.714
267.591	398.571
266.791	399.714
265.991	401.429
265.191	399.714
264.391	413
263.591	411.429
262.791	398
261.991	413.571
261.191	441.571
260.391	428.571
259.591	437
258.791	425.143
257.991	408.286
257.191	403.429
256.391	414.286
255.591	393
254.791	377.857
253.991	434.143
253.191	451.571
252.391	419.714
251.591	385.143
250.791	408.286
249.991	389.714
249.191	382.857
248.391	395
247.591	417.714
246.791	379.857
245.991	354.286
245.191	383.429
244.391	396.286
243.591	427.857
242.791	391
241.991	416.286
241.191	362.286
240.391	417.286
239.591	358.857
238.791	407.571
237.991	374.143
237.191	438
236.391	410.714
235.591	424.286
234.791	395.429
233.991	405.857
233.191	387.857
232.391	385.429
231.591	381.571
230.791	436.714
229.991	401.286
229.191	402.714
228.391	371.571
227.591	404
226.791	370.571
225.991	365.286
225.191	372
224.391	369.857
223.591	390
222.791	420.571
221.991	426.143
221.191	418.857
220.391	418.286
219.591	429.857
218.791	404.857
217.991	405.286
217.191	401.429
216.391	416.429
215.591	396.286
214.791	365
213.991	364.857
213.191	398.429
212.391	409.143
211.591	379
210.791	350
209.991	373.857
209.191	390.286
208.391	405.714
207.591	371
206.791	412
205.991	406.857
205.191	435.286
204.391	403.714
203.591	412
202.791	388.857
201.991	414.286
201.191	393.714
200.391	396.571
199.591	419.857
198.791	427.286
197.991	392
197.191	377.429
196.391	441.714
195.591	434.429
194.791	386
193.991	388.714
193.191	392.286
192.391	414.286
191.591	366.143
190.791	389.714
189.991	405.143
189.191	451
188.391	402
187.591	395.143
186.791	416.429
185.991	434
185.191	362
184.391	346.286
183.591	376
182.791	424
181.991	414.857
181.191	411.714
180.391	400.857
179.591	387.571
178.791	381.429
177.991	378.143
177.191	383.429
176.391	408
175.591	416.429
174.791	419
173.991	417.571
173.191	433.143
172.391	433
171.591	429
170.791	426
169.991	432.429
169.191	418.714
168.391	376.857
167.591	383.286
166.791	371.857
165.991	367
165.191	377.429
164.391	401.429
163.591	376.143
162.791	356.714
161.991	315.857
161.191	344.286
160.391	379.857
159.591	403.286
158.791	362.857
157.991	383.857
157.191	402.286
156.391	399.571
155.591	395.714
154.791	388.714
153.991	398.571
153.191	361.857
152.391	347.286
151.591	372.286
150.791	445.286
149.991	431.143
149.191	400.571
148.391	364.429
147.591	381
146.791	373.714
145.991	384.286
145.191	363.429
144.391	369.429
143.591	378.286
142.791	365.286
141.991	390.429
141.191	404.714
140.391	455.714
139.591	422.143
138.791	410
137.991	372.714
137.191	393.571
136.391	415.571
135.591	425.714
134.791	417.143
133.991	405.714
133.191	401.857
132.391	400.857
131.591	408.571
130.791	373.143
129.991	324.571
129.191	349.857
128.391	352.143
127.591	334.286
126.791	320.143
125.991	412
125.191	377
124.391	376.429
123.591	337.286
122.791	390.571
121.991	350.857
121.191	382
120.391	353.429
119.591	402.571
118.791	381
117.991	412.286
117.191	374.143
116.391	394.714
115.591	383.429
114.791	382
113.991	349.571
113.191	356.571
112.391	384.429
111.591	401
110.791	399.714
109.991	425.714
109.191	399.857
108.391	412.714
107.591	385.571
106.791	424.286
105.991	386.571
105.191	433.571
104.391	416
103.591	447.429
102.791	429.429
101.991	436.143
101.191	395.286
100.391	411.429
99.591	414.429
98.791	419.286
97.991	383.286
97.191	393
96.391	374.857
95.591	418.429
94.791	383.429
93.991	395.571
93.191	361.714
92.391	432.429
91.591	415.857
90.791	443.429
89.991	402.429
89.191	419
88.391	353.143
87.591	382.571
86.791	381.857
85.991	441.286
85.191	366.714
84.391	403.429
83.591	361
82.791	425.429
81.991	407.857
81.191	427.143
80.391	368.143
79.591	392.571
78.791	389.429
77.991	389
77.191	349.714
76.391	380.143
75.591	363.714
74.791	417.429
73.991	397.429
73.191	426.571
72.391	364
71.591	365.286
70.791	347.143
69.991	363.857
69.191	319.429
68.391	301.714
67.591	304.571
66.791	321.857
65.991	338
65.191	357.714
64.391	356.714
63.591	335.714
62.791	353
61.991	387.857
61.191	404.571
60.391	405
59.591	392.143
58.791	426.286
57.991	418.286
57.191	462
56.391	416.857
55.591	449.143
54.791	414.571
53.991	411.143
53.191	351
52.391	331.429
51.591	301.857
50.791	329.714
49.991	350.143
49.191	346
48.391	265
47.591	278.143
46.791	291.571
45.991	334.857
45.191	279.286
44.391	321.857
43.591	324.143
42.791	330.714
41.991	232.714
41.191	265.143
40.391	242.714
39.591	259.714
38.791	220.286
37.991	278.857
37.191	292.571
36.391	344.571
35.591	319.429
34.791	351.143
33.991	367.429
33.191	417.857
32.391	352.857
31.591	357.286
30.791	296.429
29.991	308.286
29.191	260.429
28.391	270.571
27.591	198.429
26.791	223.143
25.991	208.714
25.191	240.429
24.391	192.429
23.591	209.714
22.791	167.857
21.991	190.286
21.191	165.857
20.391	194.714
19.591	175
18.791	183.571
17.991	173.714
17.191	206
16.391	186.857
15.591	193.857
14.791	179.571
13.991	213.571
13.191	202
12.391	221.143
11.591	206.857
10.791	236.571
9.991	251.857
9.191	264
8.391	245.714
7.591	266.143
6.791	307.714
5.991	341.571
5.191	350.571
4.391	364
3.591	312.286
2.791	249.714
1.991	175.143
1.191	149.429
1.191	149.429

## Sheet: Figure S6
Figure S6
2 Theta (deg)	Si/Ag-Au	2 Theta (deg)	Ag foil
10	397.224	15	6675.32
10.01	198.659	15.01	6673.07
10.02	261.486	15.02	6670.83
10.03	256.019	15.03	6668.59
10.04	401.082	15.04	6666.36
10.05	308.707	15.05	6664.15
10.06	270.841	15.06	6661.93
10.07	234.346	15.07	6659.73
10.08	312.265	15.08	6657.53
10.09	229.619	15.09	6655.34
10.1	289.445	15.1	6653.16
10.11	267.957	15.11	6650.99
10.12	268.806	15.12	6648.82
10.13	315.153	15.13	6646.66
10.14	347.527	15.14	6644.51
10.15	271.708	15.15	6642.36
10.16	253.892	15.16	6640.23
10.17	388.025	15.17	6638.1
10.18	287.124	15.18	6635.97
10.19	315.731	15.19	6633.86
10.2	203.391	15.2	6631.75
10.21	293.274	15.21	6629.65
10.22	314.787	15.22	6627.56
10.23	164.853	15.23	6625.47
10.24	142.371	15.24	6623.39
10.25	337.124	15.25	6621.32
10.26	246.768	15.26	6619.25
10.27	246.286	15.27	6617.2
10.28	372.6	15.28	6615.15
10.29	257.268	15.29	6613.1
10.3	206.021	15.3	6611.07
10.31	267.305	15.31	6609.04
10.32	233.115	15.32	6607.02
10.33	309.536	15.33	6605
10.34	394.474	15.34	6602.99
10.35	206.789	15.35	6600.99
10.36	216.418	15.36	6599
10.37	361.327	15.37	6597.01
10.38	279.094	15.38	6595.03
10.39	210.961	15.39	6593.06
10.4	256.921	15.4	6591.09
10.41	247.876	15.41	6589.13
10.42	274.3	15.42	6587.18
10.43	106.03	15.43	6585.24
10.44	154.941	15.44	6583.3
10.45	285.605	15.45	6581.37
10.46	223.14	15.46	6579.44
10.47	253.298	15.47	6577.52
10.48	216.461	15.48	6575.61
10.49	272.515	15.49	6573.71
10.5	164.85	15.5	6571.81
10.51	227.226	15.51	6569.92
10.52	234.504	15.52	6568.03
10.53	185.147	15.53	6566.16
10.54	135.038	15.54	6564.29
10.55	292.385	15.55	6562.42
10.56	276.998	15.56	6560.56
10.57	118.067	15.57	6558.71
10.58	106.34	15.58	6556.87
10.59	121.961	15.59	6555.03
10.6	272.246	15.6	6553.2
10.61	178.386	15.61	6551.37
10.62	157.453	15.62	6549.56
10.63	305.887	15.63	6547.74
10.64	163.398	15.64	6545.94
10.65	72.3847	15.65	6544.14
10.66	105.736	15.66	6542.35
10.67	277.147	15.67	6540.56
10.68	198.555	15.68	6538.78
10.69	276.844	15.69	6537.01
10.7	143.636	15.7	6535.24
10.71	210.622	15.71	6533.48
10.72	250.043	15.72	6531.73
10.73	189.914	15.73	6529.98
10.74	112.183	15.74	6528.23
10.75	104.313	15.75	6526.5
10.76	148.907	15.76	6524.77
10.77	189.108	15.77	6523.05
10.78	115.037	15.78	6521.33
10.79	80.2066	15.79	6519.62
10.8	65.3292	15.8	6517.92
10.81	186.051	15.81	6516.22
10.82	180.43	15.82	6514.53
10.83	121.527	15.83	6512.84
10.84	213.795	15.84	6511.16
10.85	266.629	15.85	6509.49
10.86	174.568	15.86	6507.82
10.87	-10.3622	15.87	6506.16
10.88	188.327	15.88	6504.5
10.89	145.222	15.89	6502.85
10.9	135.024	15.9	6501.21
10.91	226.394	15.91	6499.57
10.92	218.643	15.92	6497.94
10.93	298.403	15.93	6496.31
10.94	301.591	15.94	6494.69
10.95	218.537	15.95	6493.08
10.96	84.1586	15.96	6491.47
10.97	127.569	15.97	6489.87
10.98	184.135	15.98	6488.27
10.99	151.373	15.99	6486.68
11	114.053	16	6485.1
11.01	307.277	16.01	6483.52
11.02	139.105	16.02	6481.94
11.03	177.966	16.03	6480.38
11.04	116.991	16.04	6478.81
11.05	258.875	16.05	6477.26
11.06	168.643	16.06	6475.71
11.07	116.344	16.07	6474.16
11.08	77.2663	16.08	6472.62
11.09	63.2393	16.09	6471.09
11.1	63.3959	16.1	6469.56
11.11	65.4109	16.11	6468.04
11.12	-0.46714	16.12	6466.52
11.13	130.648	16.13	6465.01
11.14	80.1483	16.14	6463.51
11.15	110.592	16.15	6462.01
11.16	14.1748	16.16	6460.51
11.17	124.62	16.17	6459.02
11.18	25.525	16.18	6457.54
11.19	-15.0949	16.19	6456.06
11.2	177.538	16.2	6454.59
11.21	188.798	16.21	6453.12
11.22	72.7424	16.22	6451.66
11.23	159.995	16.23	6450.2
11.24	-0.86121	16.24	6448.75
11.25	34.0017	16.25	6447.31
11.26	54.8584	16.26	6445.86
11.27	128.911	16.27	6444.43
11.28	57.2738	16.28	6443
11.29	29.7281	16.29	6441.57
11.3	216.701	16.3	6440.16
11.31	110.58	16.31	6438.74
11.32	160.531	16.32	6437.33
11.33	114.486	16.33	6435.93
11.34	6.10571	16.34	6434.53
11.35	74.311	16.35	6433.14
11.36	122.55	16.36	6431.75
11.37	44.8433	16.37	6430.36
11.38	44.0743	16.38	6428.99
11.39	63.8488	16.39	6427.61
11.4	18.9631	16.4	6426.24
11.41	34.759	16.41	6424.88
11.42	141.78	16.42	6423.52
11.43	-42.5251	16.43	6422.17
11.44	216.682	16.44	6420.82
11.45	76.8303	16.45	6419.48
11.46	27.3982	16.46	6418.14
11.47	133.811	16.47	6416.81
11.48	70.4444	16.48	6415.48
11.49	-110.5	16.49	6414.16
11.5	108.045	16.5	6412.84
11.51	52.5594	16.51	6411.52
11.52	39.6882	16.52	6410.21
11.53	-2.72158	16.53	6408.91
11.54	66.4994	16.54	6407.61
11.55	57.0515	16.55	6406.32
11.56	44.5792	16.56	6405.03
11.57	-28.1725	16.57	6403.74
11.58	-40.7136	16.58	6402.46
11.59	138.602	16.59	6401.19
11.6	88.1248	16.6	6399.91
11.61	41.0181	16.61	6398.65
11.62	-95.7956	16.62	6397.39
11.63	75.5917	16.63	6396.13
11.64	6.41228	16.64	6394.88
11.65	-9.18328	16.65	6393.63
11.66	28.1694	16.66	6392.39
11.67	14.5837	16.67	6391.15
11.68	128.747	16.68	6389.91
11.69	10.2802	16.69	6388.68
11.7	-10.4779	16.7	6387.46
11.71	114.186	16.71	6386.24
11.72	56.9485	16.72	6385.02
11.73	72.8734	16.73	6383.81
11.74	89.3095	16.74	6382.6
11.75	24.2611	16.75	6381.4
11.76	-40.7676	16.76	6380.2
11.77	86.8436	16.77	6379.01
11.78	134.603	16.78	6377.81
11.79	88.1947	16.79	6376.63
11.8	2.2811	16.8	6375.45
11.81	1.23998	16.81	6374.27
11.82	-19.5536	16.82	6373.1
11.83	41.6783	16.83	6371.93
11.84	93.0595	16.84	6370.77
11.85	127.722	16.85	6369.6
11.86	30.7042	16.86	6368.45
11.87	53.6411	16.87	6367.3
11.88	81.5545	16.88	6366.15
11.89	71.5284	16.89	6365.01
11.9	83.7669	16.9	6363.87
11.91	85.7604	16.91	6362.73
11.92	55.0647	16.92	6361.6
11.93	105.208	16.93	6360.47
11.94	131.094	16.94	6359.35
11.95	165.994	16.95	6358.23
11.96	153.764	16.96	6357.11
11.97	97.3059	16.97	6356
11.98	51.307	16.98	6354.9
11.99	4.63329	16.99	6353.79
12	25.772	17	6352.69
12.01	73.632	17.01	6351.6
12.02	-46.0135	17.02	6350.51
12.03	86.0955	17.03	6349.42
12.04	89.9445	17.04	6348.34
12.05	89.8044	17.05	6347.26
12.06	72.1935	17.06	6346.18
12.07	38.359	17.07	6345.11
12.08	-23.3071	17.08	6344.04
12.09	-84.2896	17.09	6342.98
12.1	28.2186	17.1	6341.91
12.11	-34.4675	17.11	6340.86
12.12	-21.0541	17.12	6339.8
12.13	39.954	17.13	6338.75
12.14	134.987	17.14	6337.71
12.15	63.7974	17.15	6336.66
12.16	29.8386	17.16	6335.63
12.17	60.9072	17.17	6334.59
12.18	-35.9075	17.18	6333.56
12.19	87.9521	17.19	6332.53
12.2	160.117	17.2	6331.51
12.21	103.002	17.21	6330.48
12.22	137.432	17.22	6329.47
12.23	1.20457	17.23	6328.45
12.24	-70.5981	17.24	6327.44
12.25	45.4138	17.25	6326.44
12.26	-50.824	17.26	6325.43
12.27	-8.2024	17.27	6324.43
12.28	27.659	17.28	6323.44
12.29	77.7727	17.29	6322.44
12.3	84.4524	17.3	6321.45
12.31	-72.8387	17.31	6320.47
12.32	23.6041	17.32	6319.48
12.33	47.0434	17.33	6318.5
12.34	-34.0944	17.34	6317.52
12.35	114.752	17.35	6316.55
12.36	65.7891	17.36	6315.58
12.37	46.7449	17.37	6314.61
12.38	108.485	17.38	6313.65
12.39	-40.4269	17.39	6312.69
12.4	-65.5038	17.4	6311.73
12.41	5.83669	17.41	6310.78
12.42	-27.414	17.42	6309.83
12.43	70.2936	17.43	6308.88
12.44	24.2385	17.44	6307.94
12.45	51.0702	17.45	6306.99
12.46	93.1489	17.46	6306.05
12.47	109.661	17.47	6305.12
12.48	114.166	17.48	6304.19
12.49	70.024	17.49	6303.26
12.5	75.2295	17.5	6302.33
12.51	46.2252	17.51	6301.41
12.52	37.2251	17.52	6300.48
12.53	-56.255	17.53	6299.57
12.54	-54.7975	17.54	6298.65
12.55	-5.34217	17.55	6297.74
12.56	-5.07134	17.56	6296.83
12.57	-150.312	17.57	6295.93
12.58	-9.30846	17.58	6295.02
12.59	-23.195	17.59	6294.12
12.6	-55.5131	17.6	6293.22
12.61	106.576	17.61	6292.33
12.62	23.2153	17.62	6291.44
12.63	11.0354	17.63	6290.55
12.64	61.8353	17.64	6289.66
12.65	-21.1471	17.65	6288.78
12.66	-84.082	17.66	6287.9
12.67	65.3902	17.67	6287.02
12.68	9.55724	17.68	6286.14
12.69	-3.64246	17.69	6285.27
12.7	58.9556	17.7	6284.4
12.71	-2.97654	17.71	6283.53
12.72	-81.0684	17.72	6282.66
12.73	-12.7277	17.73	6281.8
12.74	10.5783	17.74	6280.94
12.75	-103.583	17.75	6280.08
12.76	-147.092	17.76	6279.23
12.77	-148.725	17.77	6278.38
12.78	-9.01036	17.78	6277.52
12.79	55.8292	17.79	6276.68
12.8	117.8	17.8	6275.83
12.81	67.3316	17.81	6274.99
12.82	-80.5741	17.82	6274.15
12.83	-85.5257	17.83	6273.31
12.84	0.79333	17.84	6272.47
12.85	62.7353	17.85	6271.64
12.86	-25.0548	17.86	6270.81
12.87	-20.8823	17.87	6269.98
12.88	-96.1793	17.88	6269.15
12.89	-22.2521	17.89	6268.33
12.9	-0.94018	17.9	6267.51
12.91	-102.221	17.91	6266.69
12.92	-53.895	17.92	6265.87
12.93	-67.5324	17.93	6265.05
12.94	-34.7108	17.94	6264.24
12.95	-65.1471	17.95	6263.43
12.96	-150.288	17.96	6262.62
12.97	-163.773	17.97	6261.81
12.98	-106.951	17.98	6261.01
12.99	-145.535	17.99	6260.2
13	-129.731	18	6259.4
13.01	46.3769	18.01	6258.6
13.02	-60.0464	18.02	6257.81
13.03	-24.8305	18.03	6257.01
13.04	-87.2558	18.04	6256.22
13.05	-92.623	18.05	6255.43
13.06	-88.1734	18.06	6254.64
13.07	-8.12904	18.07	6253.85
13.08	-96.8298	18.08	6253.07
13.09	-11.0415	18.09	6252.29
13.1	-45.2872	18.1	6251.5
13.11	-0.98812	18.11	6250.73
13.12	-101.134	18.12	6249.95
13.13	-162.617	18.13	6249.17
13.14	-100.242	18.14	6248.4
13.15	-71.4668	18.15	6247.63
13.16	-107.819	18.16	6246.85
13.17	-164.997	18.17	6246.09
13.18	-81.6545	18.18	6245.32
13.19	-19.8728	18.19	6244.56
13.2	-125.378	18.2	6243.79
13.21	-193.792	18.21	6243.03
13.22	-102.706	18.22	6242.27
13.23	-130.826	18.23	6241.51
13.24	-19.2187	18.24	6240.75
13.25	-125.257	18.25	6240
13.26	8.50209	18.26	6239.24
13.27	-11.3629	18.27	6238.49
13.28	-216.995	18.28	6237.74
13.29	-242.076	18.29	6236.99
13.3	-72.9004	18.3	6236.24
13.31	-90.5374	18.31	6235.5
13.32	-296.859	18.32	6234.75
13.33	-109.864	18.33	6234.01
13.34	-38.5446	18.34	6233.27
13.35	-126.046	18.35	6232.53
13.36	-149.668	18.36	6231.79
13.37	-164.536	18.37	6231.05
13.38	-44.5902	18.38	6230.31
13.39	-45.5361	18.39	6229.58
13.4	-76.588	18.4	6228.85
13.41	-22.6492	18.41	6228.11
13.42	-146.133	18.42	6227.38
13.43	-57.8494	18.43	6226.65
13.44	-136.778	18.44	6225.92
13.45	-48.686	18.45	6225.19
13.46	-77.8114	18.46	6224.47
13.47	-89.8557	18.47	6223.74
13.48	-74.9968	18.48	6223.02
13.49	-67.1628	18.49	6222.3
13.5	-84.6438	18.5	6221.57
13.51	-103.124	18.51	6220.85
13.52	-97.6405	18.52	6220.14
13.53	-121.409	18.53	6219.42
13.54	-176.48	18.54	6218.7
13.55	-40.1595	18.55	6217.98
13.56	-221.422	18.56	6217.27
13.57	-72.8109	18.57	6216.55
13.58	-53.902	18.58	6215.84
13.59	20.6255	18.59	6215.13
13.6	-82.7899	18.6	6214.42
13.61	-102.581	18.61	6213.7
13.62	-28.1951	18.62	6213
13.63	-203.632	18.63	6212.29
13.64	-54.467	18.64	6211.58
13.65	-72.7683	18.65	6210.87
13.66	-47.2109	18.66	6210.17
13.67	-61.6377	18.67	6209.46
13.68	-58.842	18.68	6208.76
13.69	-91.1816	18.69	6208.05
13.7	-180.175	18.7	6207.35
13.71	-41.3008	18.71	6206.65
13.72	-138.152	18.72	6205.94
13.73	0.63899	18.73	6205.24
13.74	-75.2461	18.74	6204.54
13.75	5.8198	18.75	6203.84
13.76	13.7456	18.76	6203.14
13.77	17.584	18.77	6202.44
13.78	-129.831	18.78	6201.75
13.79	-109.799	18.79	6201.05
13.8	-31.5272	18.8	6200.35
13.81	-88.3628	18.81	6199.66
13.82	-96.5129	18.82	6198.96
13.83	24.5323	18.83	6198.27
13.84	-107.169	18.84	6197.57
13.85	-66.52	18.85	6196.88
13.86	17.8922	18.86	6196.18
13.87	-113.974	18.87	6195.49
13.88	-10.1624	18.88	6194.8
13.89	-21.2151	18.89	6194.1
13.9	-3.3606	18.9	6193.41
13.91	4.57393	18.91	6192.72
13.92	75.0425	18.92	6192.03
13.93	84.8554	18.93	6191.34
13.94	-38.8332	18.94	6190.65
13.95	-133.959	18.95	6189.96
13.96	-147.348	18.96	6189.27
13.97	-77.2036	18.97	6188.58
13.98	26.7247	18.98	6187.89
13.99	-91.95	18.99	6187.2
14	-5.15942	19	6186.51
14.01	-25.5886	19.01	6185.82
14.02	4.783	19.02	6185.13
14.03	-92.4065	19.03	6184.44
14.04	15.8991	19.04	6183.75
14.05	19.8227	19.05	6183.06
14.06	34.7191	19.06	6182.38
14.07	-75.3071	19.07	6181.69
14.08	-122.734	19.08	6181
14.09	-11.9902	19.09	6180.31
14.1	-88.4348	19.1	6179.62
14.11	41.6922	19.11	6178.93
14.12	25.9359	19.12	6178.24
14.13	-3.9899	19.13	6177.55
14.14	-19.5065	19.14	6176.86
14.15	-72.2785	19.15	6176.18
14.16	-13.0916	19.16	6175.49
14.17	-45.8719	19.17	6174.8
14.18	107.744	19.18	6174.11
14.19	8.59487	19.19	6173.42
14.2	30.1136	19.2	6172.73
14.21	-59.1723	19.21	6172.04
14.22	-18.5081	19.22	6171.35
14.23	-52.9592	19.23	6170.66
14.24	-94.463	19.24	6169.97
14.25	-60.0983	19.25	6169.28
14.26	-55.1984	19.26	6168.59
14.27	-136.761	19.27	6167.9
14.28	-72.7713	19.28	6167.2
14.29	-14.2818	19.29	6166.51
14.3	78.3817	19.3	6165.82
14.31	-28.2578	19.31	6165.13
14.32	-38.3669	19.32	6164.43
14.33	-42.0582	19.33	6163.74
14.34	-140.17	19.34	6163.05
14.35	-121.606	19.35	6162.35
14.36	-98.4564	19.36	6161.66
14.37	-17.7817	19.37	6160.96
14.38	-144.494	19.38	6160.26
14.39	-88.0323	19.39	6159.57
14.4	-152.298	19.4	6158.87
14.41	-123.739	19.41	6158.17
14.42	-95.1696	19.42	6157.47
14.43	-47.5112	19.43	6156.77
14.44	-35.9607	19.44	6156.07
14.45	18.5364	19.45	6155.38
14.46	-59.3976	19.46	6154.67
14.47	-76.0983	19.47	6153.97
14.48	-22.6403	19.48	6153.27
14.49	-158.022	19.49	6152.57
14.5	-40.9314	19.5	6151.86
14.51	-85.7172	19.51	6151.16
14.52	-78.8767	19.52	6150.45
14.53	-116.256	19.53	6149.75
14.54	-90.3684	19.54	6149.04
14.55	-177.385	19.55	6148.33
14.56	-22.565	19.56	6147.62
14.57	-150.247	19.57	6146.91
14.58	-31.2499	19.58	6146.2
14.59	-181.607	19.59	6145.49
14.6	-214.486	19.6	6144.78
14.61	-62.7702	19.61	6144.06
14.62	-88.6078	19.62	6143.35
14.63	-99.3248	19.63	6142.64
14.64	-186.184	19.64	6141.92
14.65	43.5687	19.65	6141.2
14.66	0.6655	19.66	6140.48
14.67	-58.2749	19.67	6139.76
14.68	-82.954	19.68	6139.04
14.69	-97.2959	19.69	6138.32
14.7	-53.6084	19.7	6137.6
14.71	-56.089	19.71	6136.87
14.72	-1.77131	19.72	6136.15
14.73	-77.6845	19.73	6135.42
14.74	-72.5925	19.74	6134.69
14.75	-219.7	19.75	6133.97
14.76	-32.1195	19.76	6133.24
14.77	-22.3881	19.77	6132.51
14.78	60.7785	19.78	6131.77
14.79	-35.1835	19.79	6131.04
14.8	-183.948	19.8	6130.3
14.81	-208.943	19.81	6129.57
14.82	-90.86	19.82	6128.83
14.83	-153.803	19.83	6128.09
14.84	-105.088	19.84	6127.35
14.85	-11.1893	19.85	6126.61
14.86	-95.3089	19.86	6125.86
14.87	-24.8376	19.87	6125.12
14.88	-75.8713	19.88	6124.37
14.89	-104.898	19.89	6123.63
14.9	-110.089	19.9	6122.88
14.91	-9.47494	19.91	6122.13
14.92	-101.867	19.92	6121.37
14.93	5.50028	19.93	6120.62
14.94	-170.626	19.94	6119.86
14.95	-124.35	19.95	6119.11
14.96	-85.8629	19.96	6118.35
14.97	67.1454	19.97	6117.59
14.98	-52.2529	19.98	6116.83
14.99	-141.958	19.99	6116.06
15	30.2538	20	6115.3
15.01	-93.2771	20.01	6114.53
15.02	-63.0551	20.02	6113.76
15.03	-8.05379	20.03	6112.99
15.04	-150.599	20.04	6112.22
15.05	-116.963	20.05	6111.45
15.06	-91.0855	20.06	6110.67
15.07	-198.925	20.07	6109.89
15.08	-198.155	20.08	6109.11
15.09	-77.2975	20.09	6108.33
15.1	-72.1105	20.1	6107.55
15.11	-126.308	20.11	6106.77
15.12	-119.902	20.12	6105.98
15.13	-217.562	20.13	6105.19
15.14	-59.13	20.14	6104.4
15.15	-72.5913	20.15	6103.61
15.16	-112.221	20.16	6102.81
15.17	-154.498	20.17	6102.01
15.18	-239.58	20.18	6101.22
15.19	-153.615	20.19	6100.41
15.2	-148.351	20.2	6099.61
15.21	-215.951	20.21	6098.81
15.22	-164.332	20.22	6098
15.23	-157.806	20.23	6097.19
15.24	-118.419	20.24	6096.38
15.25	-131.245	20.25	6095.57
15.26	-141.643	20.26	6094.75
15.27	-98.9019	20.27	6093.93
15.28	-165.253	20.28	6093.11
15.29	-169.76	20.29	6092.29
15.3	11.4557	20.3	6091.47
15.31	-135.774	20.31	6090.64
15.32	-141.348	20.32	6089.81
15.33	-82.2805	20.33	6088.98
15.34	-166.11	20.34	6088.15
15.35	-82.0787	20.35	6087.31
15.36	-77.9328	20.36	6086.47
15.37	-170.389	20.37	6085.63
15.38	-127.711	20.38	6084.79
15.39	-133.004	20.39	6083.94
15.4	-33.3444	20.4	6083.1
15.41	-91.1241	20.41	6082.24
15.42	-14.185	20.42	6081.39
15.43	-98.0549	20.43	6080.54
15.44	-41.9514	20.44	6079.68
15.45	-144.297	20.45	6078.82
15.46	-96.156	20.46	6077.95
15.47	-46.1542	20.47	6077.09
15.48	-24.0592	20.48	6076.22
15.49	-131.078	20.49	6075.35
15.5	-96.38	20.5	6074.48
15.51	-88.3037	20.51	6073.6
15.52	-112.229	20.52	6072.72
15.53	-139.732	20.53	6071.84
15.54	-155.419	20.54	6070.96
15.55	-50.77	20.55	6070.07
15.56	-114.652	20.56	6069.18
15.57	-67.1683	20.57	6068.29
15.58	-78.007	20.58	6067.4
15.59	-186.338	20.59	6066.5
15.6	-89.8856	20.6	6065.6
15.61	-110.43	20.61	6064.69
15.62	-129.335	20.62	6063.79
15.63	-171.316	20.63	6062.88
15.64	-115.881	20.64	6061.97
15.65	-130.477	20.65	6061.05
15.66	-103.683	20.66	6060.13
15.67	-180.902	20.67	6059.21
15.68	-153.845	20.68	6058.29
15.69	-120.011	20.69	6057.36
15.7	-76.9418	20.7	6056.43
15.71	-143.685	20.71	6055.5
15.72	-85.4638	20.72	6054.56
15.73	-85.3643	20.73	6053.63
15.74	-0.30164	20.74	6052.69
15.75	-50.4522	20.75	6051.74
15.76	-115.2	20.76	6050.79
15.77	-122.138	20.77	6049.84
15.78	-208.463	20.78	6048.89
15.79	-181.874	20.79	6047.93
15.8	-70.2503	20.8	6046.97
15.81	-39.4907	20.81	6046.01
15.82	-176.12	20.82	6045.04
15.83	-150.355	20.83	6044.07
15.84	-236.863	20.84	6043.1
15.85	-162.608	20.85	6042.12
15.86	-95.8985	20.86	6041.14
15.87	-4.01614	20.87	6040.15
15.88	-139.383	20.88	6039.17
15.89	-68.5583	20.89	6038.18
15.9	-29.0717	20.9	6037.19
15.91	-96.0558	20.91	6036.19
15.92	-60.2919	20.92	6035.19
15.93	-124.295	20.93	6034.18
15.94	-59.0358	20.94	6033.18
15.95	-257.101	20.95	6032.17
15.96	-96.2937	20.96	6031.15
15.97	-201.967	20.97	6030.14
15.98	-89.3389	20.98	6029.11
15.99	-191.308	20.99	6028.09
16	-190.474	21	6027.06
16.01	-96.3706	21.01	6026.03
16.02	-82.894	21.02	6024.99
16.03	-111.748	21.03	6023.95
16.04	-195.461	21.04	6022.91
16.05	-164.997	21.05	6021.87
16.06	-31.404	21.06	6020.82
16.07	-85.706	21.07	6019.76
16.08	-170.792	21.08	6018.71
16.09	-69.4289	21.09	6017.65
16.1	-129.208	21.1	6016.58
16.11	-248.49	21.11	6015.51
16.12	-142.21	21.12	6014.44
16.13	-35.3709	21.13	6013.36
16.14	-113.603	21.14	6012.28
16.15	-108.645	21.15	6011.2
16.16	-160.981	21.16	6010.11
16.17	-218.018	21.17	6009.02
16.18	-93.972	21.18	6007.93
16.19	-171.11	21.19	6006.83
16.2	-106.569	21.2	6005.72
16.21	-212.128	21.21	6004.62
16.22	-81.4037	21.22	6003.51
16.23	-153.04	21.23	6002.39
16.24	-111.989	21.24	6001.27
16.25	-130.415	21.25	6000.15
16.26	-183.695	21.26	5999.02
16.27	-163.617	21.27	5997.89
16.28	-229.783	21.28	5996.76
16.29	-94.4508	21.29	5995.62
16.3	-139.733	21.3	5994.47
16.31	-234.338	21.31	5993.32
16.32	-153.929	21.32	5992.17
16.33	-204.353	21.33	5991.02
16.34	-161.378	21.34	5989.86
16.35	-161.803	21.35	5988.69
16.36	-272.636	21.36	5987.52
16.37	-246.289	21.37	5986.35
16.38	-299.099	21.38	5985.17
16.39	-245.567	21.39	5983.99
16.4	-112.463	21.4	5982.81
16.41	-40.8309	21.41	5981.62
16.42	-170.42	21.42	5980.42
16.43	-157.345	21.43	5979.22
16.44	-230.767	21.44	5978.02
16.45	-217.275	21.45	5976.81
16.46	-107.262	21.46	5975.6
16.47	-150.907	21.47	5974.39
16.48	-184.763	21.48	5973.16
16.49	-168.03	21.49	5971.94
16.5	-105.15	21.5	5970.71
16.51	-248.17	21.51	5969.48
16.52	-169.33	21.52	5968.24
16.53	-297.26	21.53	5966.99
16.54	-157.413	21.54	5965.75
16.55	-235.939	21.55	5964.49
16.56	-284.371	21.56	5963.24
16.57	-232.264	21.57	5961.98
16.58	-99.819	21.58	5960.71
16.59	-30.8905	21.59	5959.44
16.6	-76.6065	21.6	5958.17
16.61	-129.745	21.61	5956.89
16.62	-186.1	21.62	5955.61
16.63	-106.225	21.63	5954.32
16.64	-263.108	21.64	5953.03
16.65	-275.646	21.65	5951.73
16.66	-272.238	21.66	5950.43
16.67	-111.528	21.67	5949.13
16.68	-163.164	21.68	5947.82
16.69	-177.522	21.69	5946.51
16.7	-178.682	21.7	5945.19
16.71	-248.666	21.71	5943.87
16.72	-248.591	21.72	5942.54
16.73	-135.646	21.73	5941.21
16.74	-70.6275	21.74	5939.88
16.75	-225.124	21.75	5938.54
16.76	-152.414	21.76	5937.2
16.77	-213.73	21.77	5935.85
16.78	-235.056	21.78	5934.5
16.79	-142.468	21.79	5933.14
16.8	-293.491	21.8	5931.78
16.81	-204.97	21.81	5930.42
16.82	-270.864	21.82	5929.05
16.83	-225.077	21.83	5927.68
16.84	-129.465	21.84	5926.3
16.85	-127.674	21.85	5924.92
16.86	-83.1901	21.86	5923.53
16.87	-110.988	21.87	5922.15
16.88	-166.807	21.88	5920.75
16.89	-86.6761	21.89	5919.35
16.9	-68.3157	21.9	5917.95
16.91	-101.467	21.91	5916.55
16.92	-152.242	21.92	5915.14
16.93	-189.447	21.93	5913.72
16.94	-137.737	21.94	5912.3
16.95	-74.3948	21.95	5910.88
16.96	-249.062	21.96	5909.45
16.97	-157.353	21.97	5908.02
16.98	-222.72	21.98	5906.59
16.99	-186.47	21.99	5905.15
17	-142.029	22	5903.71
17.01	-185.57	22.01	5902.26
17.02	-155.403	22.02	5900.81
17.03	-70.5439	22.03	5899.35
17.04	-119.464	22.04	5897.89
17.05	-69.9598	22.05	5896.43
17.06	-186.172	22.06	5894.96
17.07	-124.932	22.07	5893.49
17.08	-153.029	22.08	5892.02
17.09	-241.807	22.09	5890.54
17.1	-265.309	22.1	5889.05
17.11	-146.906	22.11	5887.57
17.12	-161.299	22.12	5886.08
17.13	-92.5327	22.13	5884.58
17.14	-182.304	22.14	5883.08
17.15	-196.669	22.15	5881.58
17.16	-124.563	22.16	5880.07
17.17	-157.211	22.17	5878.56
17.18	-194.73	22.18	5877.05
17.19	-150.736	22.19	5875.53
17.2	-232.573	22.2	5874
17.21	-265.859	22.21	5872.48
17.22	-322.222	22.22	5870.95
17.23	-189.703	22.23	5869.41
17.24	-101.16	22.24	5867.87
17.25	-219.253	22.25	5866.33
17.26	-112.964	22.26	5864.78
17.27	-61.8595	22.27	5863.23
17.28	-252.032	22.28	5861.68
17.29	-250.524	22.29	5860.12
17.3	-236.19	22.3	5858.56
17.31	-120.986	22.31	5857
17.32	-172.957	22.32	5855.43
17.33	-238.186	22.33	5853.85
17.34	-241.312	22.34	5852.28
17.35	-201.939	22.35	5850.7
17.36	-172.699	22.36	5849.11
17.37	-219.892	22.37	5847.52
17.38	-176.837	22.38	5845.93
17.39	-241.485	22.39	5844.34
17.4	-151.29	22.4	5842.74
17.41	-182.108	22.41	5841.13
17.42	-216.272	22.42	5839.53
17.43	-105.473	22.43	5837.92
17.44	-116.75	22.44	5836.3
17.45	-190.981	22.45	5834.68
17.46	-193.545	22.46	5833.06
17.47	-201.196	22.47	5831.44
17.48	-227.79	22.48	5829.81
17.49	-275.608	22.49	5828.17
17.5	-175.922	22.5	5826.54
17.51	-275.216	22.51	5824.9
17.52	-285.924	22.52	5823.25
17.53	-291.602	22.53	5821.6
17.54	-229.168	22.54	5819.95
17.55	-247.694	22.55	5818.3
17.56	-395.175	22.56	5816.64
17.57	-247.042	22.57	5814.98
17.58	-225.275	22.58	5813.31
17.59	-214.079	22.59	5811.64
17.6	-52.4363	22.6	5809.97
17.61	-117.15	22.61	5808.29
17.62	-262.037	22.62	5806.61
17.63	-213.332	22.63	5804.93
17.64	-176.459	22.64	5803.24
17.65	-142.796	22.65	5801.55
17.66	-82.0242	22.66	5799.85
17.67	-166.456	22.67	5798.16
17.68	-206.6	22.68	5796.46
17.69	-165.895	22.69	5794.75
17.7	-132.397	22.7	5793.04
17.71	-250.887	22.71	5791.33
17.72	-222.302	22.72	5789.61
17.73	-280.348	22.73	5787.89
17.74	-183.972	22.74	5786.17
17.75	-121.062	22.75	5784.44
17.76	-105.859	22.76	5782.72
17.77	-208.057	22.77	5780.98
17.78	-163.044	22.78	5779.25
17.79	-291.572	22.79	5777.51
17.8	-342.829	22.8	5775.76
17.81	-234.161	22.81	5774.02
17.82	-213.799	22.82	5772.27
17.83	-224.785	22.83	5770.51
17.84	-134.798	22.84	5768.75
17.85	-133.683	22.85	5766.99
17.86	-132.793	22.86	5765.23
17.87	-141.324	22.87	5763.46
17.88	-360.602	22.88	5761.69
17.89	-221.387	22.89	5759.92
17.9	-227.302	22.9	5758.14
17.91	-240.491	22.91	5756.36
17.92	-279.457	22.92	5754.57
17.93	-150.073	22.93	5752.78
17.94	-101.39	22.94	5750.99
17.95	-144.034	22.95	5749.2
17.96	-41.0283	22.96	5747.4
17.97	-106.342	22.97	5745.6
17.98	-254.386	22.98	5743.8
17.99	-198.711	22.99	5741.99
18	-153.978	23	5740.18
18.01	-138.653	23.01	5738.36
18.02	-222.939	23.02	5736.55
18.03	-176.987	23.03	5734.73
18.04	-114.99	23.04	5732.9
18.05	-81.3511	23.05	5731.07
18.06	-228.174	23.06	5729.24
18.07	-208.176	23.07	5727.41
18.08	-150.877	23.08	5725.57
18.09	-159.293	23.09	5723.73
18.1	-166.611	23.1	5721.89
18.11	-142.576	23.11	5720.04
18.12	-188.679	23.12	5718.19
18.13	-97.4031	23.13	5716.34
18.14	-135.375	23.14	5714.48
18.15	-240.707	23.15	5712.62
18.16	-177.864	23.16	5710.76
18.17	-184.427	23.17	5708.9
18.18	-148.124	23.18	5707.03
18.19	-132.115	23.19	5705.15
18.2	-130.663	23.2	5703.28
18.21	-56.1	23.21	5701.4
18.22	-170.491	23.22	5699.52
18.23	-182.889	23.23	5697.64
18.24	-193.224	23.24	5695.75
18.25	-320.727	23.25	5693.86
18.26	-303.33	23.26	5691.96
18.27	-157.274	23.27	5690.07
18.28	-270.821	23.28	5688.17
18.29	-213.614	23.29	5686.26
18.3	-163.238	23.3	5684.36
18.31	-178.624	23.31	5682.45
18.32	-64.2576	23.32	5680.54
18.33	-191.659	23.33	5678.62
18.34	-249.053	23.34	5676.7
18.35	-277.04	23.35	5674.78
18.36	-311.419	23.36	5672.86
18.37	-153.245	23.37	5670.93
18.38	-200.48	23.38	5669
18.39	-171.872	23.39	5667.07
18.4	-190.513	23.4	5665.13
18.41	-240.738	23.41	5663.19
18.42	-106.801	23.42	5661.25
18.43	-211.885	23.43	5659.3
18.44	-240.912	23.44	5657.36
18.45	-135.815	23.45	5655.4
18.46	-180.337	23.46	5653.45
18.47	-174.125	23.47	5651.49
18.48	-241.91	23.48	5649.53
18.49	-316.734	23.49	5647.57
18.5	-273.894	23.5	5645.61
18.51	-97.1208	23.51	5643.64
18.52	-88.8216	23.52	5641.67
18.53	-228.856	23.53	5639.69
18.54	-159.183	23.54	5637.72
18.55	-74.1406	23.55	5635.73
18.56	-140.622	23.56	5633.75
18.57	-169.802	23.57	5631.77
18.58	-252.876	23.58	5629.78
18.59	-183.557	23.59	5627.79
18.6	-162.933	23.6	5625.79
18.61	-165.313	23.61	5623.8
18.62	-141.275	23.62	5621.8
18.63	-220.138	23.63	5619.79
18.64	-126.024	23.64	5617.79
18.65	-150.186	23.65	5615.78
18.66	-191.021	23.66	5613.77
18.67	-277.462	23.67	5611.75
18.68	-219.324	23.68	5609.74
18.69	-194.81	23.69	5607.72
18.7	-149.781	23.7	5605.7
18.71	-174.913	23.71	5603.67
18.72	-223.053	23.72	5601.64
18.73	-280.795	23.73	5599.61
18.74	-261.524	23.74	5597.58
18.75	-151.911	23.75	5595.55
18.76	-126.43	23.76	5593.51
18.77	-281.037	23.77	5591.47
18.78	-145.56	23.78	5589.42
18.79	-265.161	23.79	5587.38
18.8	-131.711	23.8	5585.33
18.81	-104.053	23.81	5583.27
18.82	-146.284	23.82	5581.22
18.83	-150.795	23.83	5579.16
18.84	-201.669	23.84	5577.1
18.85	-213.756	23.85	5575.04
18.86	-77.6827	23.86	5572.98
18.87	-213.73	23.87	5570.91
18.88	-139.118	23.88	5568.84
18.89	-263.212	23.89	5566.77
18.9	-204.8	23.9	5564.69
18.91	-179.03	23.91	5562.61
18.92	-174.519	23.92	5560.53
18.93	-253.252	23.93	5558.45
18.94	-239.911	23.94	5556.36
18.95	-226.125	23.95	5554.27
18.96	-230.437	23.96	5552.18
18.97	-207.555	23.97	5550.09
18.98	-316.169	23.98	5547.99
18.99	-163.98	23.99	5545.9
19	-183.702	24	5543.8
19.01	-84.998	24.01	5541.69
19.02	-200.744	24.02	5539.59
19.03	-91.8657	24.03	5537.48
19.04	-213.074	24.04	5535.37
19.05	-176.692	24.05	5533.25
19.06	-274.897	24.06	5531.14
19.07	-228.728	24.07	5529.02
19.08	-190.373	24.08	5526.9
19.09	-247.27	24.09	5524.78
19.1	-187.836	24.1	5522.65
19.11	-237.018	24.11	5520.52
19.12	-140.636	24.12	5518.39
19.13	-259.043	24.13	5516.26
19.14	-133.235	24.14	5514.12
19.15	-171.441	24.15	5511.99
19.16	-38.8182	24.16	5509.85
19.17	-224.634	24.17	5507.7
19.18	-159.753	24.18	5505.56
19.19	-301.133	24.19	5503.41
19.2	-155.967	24.2	5501.26
19.21	-104.393	24.21	5499.11
19.22	1.64521	24.22	5496.96
19.23	-227.033	24.23	5494.8
19.24	-235.495	24.24	5492.64
19.25	-95.5561	24.25	5490.48
19.26	-26.1547	24.26	5488.32
19.27	-93.9717	24.27	5486.15
19.28	-17.367	24.28	5483.98
19.29	-120.416	24.29	5481.81
19.3	-190.877	24.3	5479.64
19.31	-53.4981	24.31	5477.47
19.32	-167.017	24.32	5475.29
19.33	-63.147	24.33	5473.11
19.34	-87.2825	24.34	5470.93
19.35	-107.218	24.35	5468.74
19.36	45.737	24.36	5466.56
19.37	87.7056	24.37	5464.37
19.38	79.183	24.38	5462.18
19.39	50.6543	24.39	5459.99
19.4	32.4229	24.4	5457.79
19.41	-27.8324	24.41	5455.6
19.42	27.2465	24.42	5453.4
19.43	21.5959	24.43	5451.19
19.44	-0.60754	24.44	5448.99
19.45	-10.0401	24.45	5446.78
19.46	117.294	24.46	5444.58
19.47	68.2835	24.47	5442.37
19.48	-29.9418	24.48	5440.15
19.49	36.3141	24.49	5437.94
19.5	95.7078	24.5	5435.72
19.51	88.0881	24.51	5433.51
19.52	181.496	24.52	5431.28
19.53	68.8021	24.53	5429.06
19.54	-37.455	24.54	5426.84
19.55	75.0518	24.55	5424.61
19.56	95.2168	24.56	5422.38
19.57	68.0365	24.57	5420.15
19.58	29.8844	24.58	5417.92
19.59	147.88	24.59	5415.68
19.6	110.639	24.6	5413.44
19.61	-44.0334	24.61	5411.2
19.62	14.7575	24.62	5408.96
19.63	-12.2632	24.63	5406.72
19.64	7.56355	24.64	5404.47
19.65	118.55	24.65	5402.23
19.66	141.769	24.66	5399.98
19.67	94.0306	24.67	5397.73
19.68	136.696	24.68	5395.47
19.69	86.4426	24.69	5393.22
19.7	152.088	24.7	5390.96
19.71	43.1462	24.71	5388.7
19.72	128.945	24.72	5386.44
19.73	63.4256	24.73	5384.18
19.74	122.01	24.74	5381.91
19.75	-15.5656	24.75	5379.64
19.76	41.6057	24.76	5377.38
19.77	182.429	24.77	5375.1
19.78	23.2644	24.78	5372.83
19.79	-25.5134	24.79	5370.56
19.8	50.5902	24.8	5368.28
19.81	-63.2688	24.81	5366
19.82	-4.51903	24.82	5363.72
19.83	92.716	24.83	5361.44
19.84	171.491	24.84	5359.16
19.85	21.3582	24.85	5356.87
19.86	79.4317	24.86	5354.58
19.87	-13.4269	24.87	5352.29
19.88	-3.55223	24.88	5350
19.89	52.7603	24.89	5347.71
19.9	85.71	24.9	5345.41
19.91	93.554	24.91	5343.12
19.92	-64.0409	24.92	5340.82
19.93	63.425	24.93	5338.52
19.94	50.2488	24.94	5336.22
19.95	118.168	24.95	5333.91
19.96	26.1596	24.96	5331.61
19.97	-33.3162	24.97	5329.3
19.98	140.653	24.98	5326.99
19.99	196.17	24.99	5324.68
20	124.358	25	5322.37
20.01	74.8793	25.01	5320.05
20.02	74.3653	25.02	5317.73
20.03	-5.53109	25.03	5315.42
20.04	154.339	25.04	5313.1
20.05	78.7656	25.05	5310.78
20.06	10.7478	25.06	5308.45
20.07	164.792	25.07	5306.13
20.08	69.0429	25.08	5303.8
20.09	110.141	25.09	5301.48
20.1	192.37	25.1	5299.15
20.11	178.526	25.11	5296.81
20.12	103.817	25.12	5294.48
20.13	-7.87113	25.13	5292.15
20.14	140.032	25.14	5289.81
20.15	48.1291	25.15	5287.47
20.16	81.6551	25.16	5285.13
20.17	206.754	25.17	5282.79
20.18	117.631	25.18	5280.45
20.19	123.806	25.19	5278.11
20.2	-4.06994	25.2	5275.76
20.21	60.356	25.21	5273.41
20.22	16.0928	25.22	5271.06
20.23	208.161	25.23	5268.72
20.24	133.141	25.24	5266.36
20.25	114.717	25.25	5264.01
20.26	58.3214	25.26	5261.65
20.27	183.853	25.27	5259.3
20.28	96.6864	25.28	5256.94
20.29	131.367	25.29	5254.58
20.3	37.7713	25.3	5252.22
20.31	138.296	25.31	5249.86
20.32	147.398	25.32	5247.49
20.33	88.8858	25.33	5245.13
20.34	42.1419	25.34	5242.76
20.35	62.9301	25.35	5240.39
20.36	-45.8292	25.36	5238.02
20.37	135.999	25.37	5235.65
20.38	173.782	25.38	5233.28
20.39	83.6384	25.39	5230.9
20.4	178.249	25.4	5228.53
20.41	61.4357	25.41	5226.15
20.42	309.123	25.42	5223.77
20.43	111.392	25.43	5221.39
20.44	100.532	25.44	5219.01
20.45	126.999	25.45	5216.63
20.46	139.942	25.46	5214.25
20.47	37.3774	25.47	5211.86
20.48	101.67	25.48	5209.48
20.49	259.935	25.49	5207.09
20.5	94.1799	25.5	5204.7
20.51	-31.6114	25.51	5202.31
20.52	98.713	25.52	5199.91
20.53	90.1038	25.53	5197.52
20.54	152.446	25.54	5195.13
20.55	82.4117	25.55	5192.73
20.56	129.008	25.56	5190.33
20.57	62.6705	25.57	5187.94
20.58	71.7452	25.58	5185.54
20.59	21.4805	25.59	5183.14
20.6	71.1082	25.6	5180.73
20.61	69.4649	25.61	5178.33
20.62	45.2081	25.62	5175.92
20.63	51.0343	25.63	5173.52
20.64	148.252	25.64	5171.11
20.65	133.724	25.65	5168.7
20.66	107.502	25.66	5166.29
20.67	117.619	25.67	5163.88
20.68	118.528	25.68	5161.47
20.69	72.13	25.69	5159.06
20.7	140.644	25.7	5156.64
20.71	-9.03436	25.71	5154.23
20.72	148.855	25.72	5151.81
20.73	164.422	25.73	5149.39
20.74	105.416	25.74	5146.97
20.75	112.192	25.75	5144.55
20.76	94.3847	25.76	5142.13
20.77	88.0657	25.77	5139.71
20.78	112.928	25.78	5137.28
20.79	1.34249	25.79	5134.86
20.8	131.113	25.8	5132.43
20.81	181.04	25.81	5130.01
20.82	90.8798	25.82	5127.58
20.83	227.013	25.83	5125.15
20.84	17.1985	25.84	5122.72
20.85	129.098	25.85	5120.29
20.86	105.694	25.86	5117.85
20.87	106.896	25.87	5115.42
20.88	153.538	25.88	5112.99
20.89	89.8001	25.89	5110.55
20.9	176.752	25.9	5108.11
20.91	93.771	25.91	5105.68
20.92	144.695	25.92	5103.24
20.93	111.51	25.93	5100.8
20.94	27.4307	25.94	5098.36
20.95	200.266	25.95	5095.92
20.96	71.4775	25.96	5093.48
20.97	180.457	25.97	5091.03
20.98	175.626	25.98	5088.59
20.99	152.529	25.99	5086.14
21	183.242	26	5083.69
21.01	91.3117	26.01	5081.25
21.02	135.665	26.02	5078.8
21.03	142.695	26.03	5076.35
21.04	144.22	26.04	5073.9
21.05	134.573	26.05	5071.45
21.06	243.723	26.06	5069
21.07	99.6047	26.07	5066.54
21.08	112.558	26.08	5064.09
21.09	107.975	26.09	5061.64
21.1	181.444	26.1	5059.18
21.11	95.9909	26.11	5056.72
21.12	102.087	26.12	5054.27
21.13	22.1407	26.13	5051.81
21.14	83.341	26.14	5049.35
21.15	130.704	26.15	5046.89
21.16	180.121	26.16	5044.43
21.17	266.582	26.17	5041.97
21.18	162.699	26.18	5039.51
21.19	152.596	26.19	5037.04
21.2	179.458	26.2	5034.58
21.21	101.596	26.21	5032.11
21.22	42.1039	26.22	5029.65
21.23	75.2861	26.23	5027.18
21.24	83.6502	26.24	5024.72
21.25	131.622	26.25	5022.25
21.26	114.571	26.26	5019.78
21.27	212.885	26.27	5017.31
21.28	25.9478	26.28	5014.84
21.29	45.6209	26.29	5012.37
21.3	78.4106	26.3	5009.9
21.31	14.4053	26.31	5007.43
21.32	106.564	26.32	5004.95
21.33	67.9513	26.33	5002.48
21.34	190.554	26.34	5000.01
21.35	128.087	26.35	4997.53
21.36	159.333	26.36	4995.06
21.37	249.422	26.37	4992.58
21.38	180.603	26.38	4990.1
21.39	151.905	26.39	4987.63
21.4	130.005	26.4	4985.15
21.41	72.1364	26.41	4982.67
21.42	265.843	26.42	4980.19
21.43	220.202	26.43	4977.71
21.44	219.622	26.44	4975.23
21.45	46.7682	26.45	4972.75
21.46	123.404	26.46	4970.27
21.47	174.644	26.47	4967.78
21.48	111.26	26.48	4965.3
21.49	126.135	26.49	4962.82
21.5	79.6636	26.5	4960.33
21.51	207.316	26.51	4957.85
21.52	84.4468	26.52	4955.36
21.53	153.908	26.53	4952.88
21.54	133.629	26.54	4950.39
21.55	200.337	26.55	4947.91
21.56	207.063	26.56	4945.42
21.57	174.744	26.57	4942.93
21.58	75.951	26.58	4940.44
21.59	182.421	26.59	4937.95
21.6	14.3583	26.6	4935.47
21.61	246.769	26.61	4932.98
21.62	49.0805	26.62	4930.48
21.63	63.9966	26.63	4927.99
21.64	123.829	26.64	4925.5
21.65	132.694	26.65	4923.01
21.66	130.533	26.66	4920.52
21.67	136.583	26.67	4918.03
21.68	57.3918	26.68	4915.53
21.69	183.047	26.69	4913.04
21.7	206.659	26.7	4910.55
21.71	111.925	26.71	4908.05
21.72	68.0717	26.72	4905.56
21.73	102.435	26.73	4903.06
21.74	67.1945	26.74	4900.57
21.75	106.328	26.75	4898.07
21.76	184.593	26.76	4895.58
21.77	4.75198	26.77	4893.08
21.78	136.697	26.78	4890.59
21.79	42.6005	26.79	4888.09
21.8	178.534	26.8	4885.59
21.81	137.535	26.81	4883.09
21.82	93.5834	26.82	4880.6
21.83	136.026	26.83	4878.1
21.84	88.3643	26.84	4875.6
21.85	165.376	26.85	4873.1
21.86	63.5285	26.86	4870.6
21.87	195.681	26.87	4868.1
21.88	208.362	26.88	4865.6
21.89	150.267	26.89	4863.1
21.9	101.44	26.9	4860.6
21.91	192.046	26.91	4858.1
21.92	93.2523	26.92	4855.6
21.93	141.734	26.93	4853.1
21.94	160.993	26.94	4850.6
21.95	178.239	26.95	4848.1
21.96	64.7437	26.96	4845.6
21.97	192.196	26.97	4843.1
21.98	55.5425	26.98	4840.6
21.99	58.6183	26.99	4838.09
22	185.101	27	4835.59
22.01	170.149	27.01	4833.09
22.02	279.544	27.02	4830.59
22.03	72.7125	27.03	4828.08
22.04	18.9693	27.04	4825.58
22.05	60.8446	27.05	4823.08
22.06	130.147	27.06	4820.57
22.07	69.3004	27.07	4818.07
22.08	187.658	27.08	4815.57
22.09	95.9076	27.09	4813.06
22.1	146.293	27.1	4810.56
22.11	209.777	27.11	4808.06
22.12	225.869	27.12	4805.56
22.13	104.718	27.13	4803.05
22.14	147.068	27.14	4800.55
22.15	49.2997	27.15	4798.04
22.16	4.19504	27.16	4795.54
22.17	76.6186	27.17	4793.04
22.18	224.354	27.18	4790.53
22.19	78.3829	27.19	4788.03
22.2	148.655	27.2	4785.52
22.21	40.0456	27.21	4783.02
22.22	70.1214	27.22	4780.52
22.23	37.2015	27.23	4778.01
22.24	118.911	27.24	4775.51
22.25	202.987	27.25	4773.01
22.26	104.131	27.26	4770.5
22.27	163.999	27.27	4768
22.28	144.436	27.28	4765.49
22.29	222.162	27.29	4762.99
22.3	100.584	27.3	4760.49
22.31	113.771	27.31	4757.98
22.32	139.427	27.32	4755.48
22.33	237.067	27.33	4752.98
22.34	96.5722	27.34	4750.47
22.35	80.2117	27.35	4747.97
22.36	15.2578	27.36	4745.47
22.37	109.616	27.37	4742.96
22.38	95.0158	27.38	4740.46
22.39	152.624	27.39	4737.96
22.4	155.941	27.4	4735.46
22.41	192.327	27.41	4732.95
22.42	95.5702	27.42	4730.45
22.43	144.756	27.43	4727.95
22.44	91.5009	27.44	4725.45
22.45	182.737	27.45	4722.95
22.46	98.6737	27.46	4720.44
22.47	86.3089	27.47	4717.94
22.48	97.4404	27.48	4715.44
22.49	153.733	27.49	4712.94
22.5	77.4032	27.5	4710.44
22.51	234.807	27.51	4707.94
22.52	191.281	27.52	4705.44
22.53	112.587	27.53	4702.94
22.54	123.192	27.54	4700.44
22.55	136.648	27.55	4697.94
22.56	86.4155	27.56	4695.44
22.57	135.804	27.57	4692.94
22.58	172.39	27.58	4690.44
22.59	143.323	27.59	4687.95
22.6	153.495	27.6	4685.45
22.61	102.144	27.61	4682.95
22.62	331.501	27.62	4680.45
22.63	187.579	27.63	4677.96
22.64	208.547	27.64	4675.46
22.65	146.263	27.65	4672.96
22.66	64.378	27.66	4670.47
22.67	168.575	27.67	4667.97
22.68	182.257	27.68	4665.48
22.69	179.039	27.69	4662.98
22.7	134.47	27.7	4660.48
22.71	238.074	27.71	4657.99
22.72	134.983	27.72	4655.5
22.73	230.979	27.73	4653
22.74	224.678	27.74	4650.51
22.75	44.6571	27.75	4648.02
22.76	161.38	27.76	4645.53
22.77	146.442	27.77	4643.03
22.78	317.029	27.78	4640.54
22.79	229.944	27.79	4638.05
22.8	40.8423	27.8	4635.56
22.81	210.025	27.81	4633.07
22.82	105.889	27.82	4630.58
22.83	192.926	27.83	4628.09
22.84	143.196	27.84	4625.6
22.85	227.805	27.85	4623.12
22.86	314.625	27.86	4620.63
22.87	317.082	27.87	4618.14
22.88	158.72	27.88	4615.65
22.89	158.302	27.89	4613.17
22.9	177.562	27.9	4610.68
22.91	251.293	27.91	4608.2
22.92	127.673	27.92	4605.71
22.93	235.779	27.93	4603.23
22.94	206.222	27.94	4600.75
22.95	234.102	27.95	4598.27
22.96	135.978	27.96	4595.78
22.97	247.765	27.97	4593.3
22.98	185.285	27.98	4590.82
22.99	96.7145	27.99	4588.34
23	140.507	28	4585.86
23.01	284.924	28.01	4583.38
23.02	209.274	28.02	4580.9
23.03	214.581	28.03	4578.42
23.04	161.282	28.04	4575.95
23.05	252.584	28.05	4573.47
23.06	245.559	28.06	4570.99
23.07	286.619	28.07	4568.52
23.08	243.531	28.08	4566.04
23.09	170.219	28.09	4563.57
23.1	142.285	28.1	4561.1
23.11	253.787	28.11	4558.62
23.12	185.054	28.12	4556.15
23.13	253.172	28.13	4553.68
23.14	244.44	28.14	4551.21
23.15	136.625	28.15	4548.73
23.16	35.3694	28.16	4546.27
23.17	136.882	28.17	4543.8
23.18	135.083	28.18	4541.33
23.19	188.468	28.19	4538.86
23.2	170.501	28.2	4536.39
23.21	235.933	28.21	4533.92
23.22	146.544	28.22	4531.46
23.23	215.058	28.23	4528.99
23.24	145.772	28.24	4526.53
23.25	192.235	28.25	4524.06
23.26	196.533	28.26	4521.6
23.27	201.633	28.27	4519.14
23.28	231.995	28.28	4516.67
23.29	190.641	28.29	4514.21
23.3	275.13	28.3	4511.75
23.31	371.508	28.31	4509.29
23.32	213.677	28.32	4506.83
23.33	130.693	28.33	4504.37
23.34	137.775	28.34	4501.91
23.35	124.54	28.35	4499.45
23.36	121.801	28.36	4496.99
23.37	279.143	28.37	4494.54
23.38	337.692	28.38	4492.08
23.39	313.375	28.39	4489.63
23.4	246.096	28.4	4487.17
23.41	199.467	28.41	4484.72
23.42	204.38	28.42	4482.26
23.43	245.619	28.43	4479.81
23.44	125.876	28.44	4477.36
23.45	177.254	28.45	4474.91
23.46	154.679	28.46	4472.46
23.47	173.828	28.47	4470.01
23.48	242.773	28.48	4467.56
23.49	229.528	28.49	4465.11
23.5	227.704	28.5	4462.66
23.51	221.071	28.51	4460.21
23.52	142.194	28.52	4457.76
23.53	278.954	28.53	4455.32
23.54	13.3654	28.54	4452.87
23.55	129.548	28.55	4450.43
23.56	204.875	28.56	4447.98
23.57	172.725	28.57	4445.54
23.58	254.631	28.58	4443.1
23.59	91.878	28.59	4440.65
23.6	195.118	28.6	4438.21
23.61	231.248	28.61	4435.77
23.62	138.549	28.62	4433.33
23.63	132.276	28.63	4430.89
23.64	203.488	28.64	4428.45
23.65	105.853	28.65	4426.02
23.66	183.186	28.66	4423.58
23.67	261.281	28.67	4421.14
23.68	167.608	28.68	4418.7
23.69	152.763	28.69	4416.27
23.7	178.463	28.7	4413.83
23.71	98.2062	28.71	4411.4
23.72	249.216	28.72	4408.97
23.73	138.921	28.73	4406.53
23.74	172.332	28.74	4404.1
23.75	104.186	28.75	4401.67
23.76	171.61	28.76	4399.24
23.77	200.394	28.77	4396.81
23.78	180.391	28.78	4394.38
23.79	177.897	28.79	4391.95
23.8	109.131	28.8	4389.53
23.81	241.939	28.81	4387.1
23.82	150.855	28.82	4384.67
23.83	183.268	28.83	4382.25
23.84	217.309	28.84	4379.82
23.85	151.239	28.85	4377.4
23.86	260.369	28.86	4374.98
23.87	185.586	28.87	4372.55
23.88	209.303	28.88	4370.13
23.89	173.497	28.89	4367.71
23.9	241.157	28.9	4365.29
23.91	190.78	28.91	4362.87
23.92	113.211	28.92	4360.45
23.93	149.501	28.93	4358.03
23.94	176.168	28.94	4355.61
23.95	268.371	28.95	4353.2
23.96	145.406	28.96	4350.78
23.97	149.983	28.97	4348.37
23.98	75.5172	28.98	4345.95
23.99	75.6571	28.99	4343.54
24	116.831	29	4341.12
24.01	119.508	29.01	4338.71
24.02	147.515	29.02	4336.3
24.03	147.287	29.03	4333.89
24.04	197.088	29.04	4331.48
24.05	56.755	29.05	4329.07
24.06	160.463	29.06	4326.66
24.07	146.596	29.07	4324.25
24.08	270.131	29.08	4321.85
24.09	155.264	29.09	4319.44
24.1	292.927	29.1	4317.03
24.11	235.04	29.11	4314.63
24.12	90.4377	29.12	4312.23
24.13	183.314	29.13	4309.82
24.14	206.385	29.14	4307.42
24.15	223.19	29.15	4305.02
24.16	238.929	29.16	4302.62
24.17	182.222	29.17	4300.22
24.18	110.711	29.18	4297.82
24.19	73.6967	29.19	4295.42
24.2	239.43	29.2	4293.02
24.21	165.316	29.21	4290.62
24.22	96.8558	29.22	4288.23
24.23	223.685	29.23	4285.83
24.24	220.674	29.24	4283.44
24.25	149.342	29.25	4281.04
24.26	68.5925	29.26	4278.65
24.27	42.9646	29.27	4276.26
24.28	121.194	29.28	4273.86
24.29	35.9306	29.29	4271.47
24.3	197.476	29.3	4269.08
24.31	178.748	29.31	4266.69
24.32	135.35	29.32	4264.3
24.33	139.491	29.33	4261.92
24.34	220.691	29.34	4259.53
24.35	211.028	29.35	4257.14
24.36	96.3203	29.36	4254.76
24.37	200.037	29.37	4252.37
24.38	162.089	29.38	4249.99
24.39	169.114	29.39	4247.61
24.4	16.1286	29.4	4245.22
24.41	53.0611	29.41	4242.84
24.42	115.659	29.42	4240.46
24.43	157.484	29.43	4238.08
24.44	178.589	29.44	4235.7
24.45	182.641	29.45	4233.32
24.46	120.806	29.46	4230.95
24.47	158.47	29.47	4228.57
24.48	97.2414	29.48	4226.19
24.49	27.1884	29.49	4223.82
24.5	195.252	29.5	4221.44
24.51	180.773	29.51	4219.07
24.52	165.099	29.52	4216.7
24.53	187.389	29.53	4214.33
24.54	127.973	29.54	4211.96
24.55	98.1315	29.55	4209.59
24.56	36.6981	29.56	4207.22
24.57	29.9357	29.57	4204.85
24.58	111.198	29.58	4202.48
24.59	3.76923	29.59	4200.11
24.6	301.503	29.6	4197.75
24.61	236.673	29.61	4195.38
24.62	211.558	29.62	4193.02
24.63	171.548	29.63	4190.65
24.64	199.523	29.64	4188.29
24.65	132.733	29.65	4185.93
24.66	135.076	29.66	4183.57
24.67	36.501	29.67	4181.21
24.68	175.727	29.68	4178.85
24.69	90.8176	29.69	4176.49
24.7	90.2262	29.7	4174.13
24.71	132.524	29.71	4171.78
24.72	70.4492	29.72	4169.42
24.73	108.841	29.73	4167.07
24.74	170.199	29.74	4164.72
24.75	217.555	29.75	4162.36
24.76	34.2932	29.76	4160.01
24.77	139.4	29.77	4157.66
24.78	105.029	29.78	4155.31
24.79	84.5827	29.79	4152.97
24.8	186.535	29.8	4150.62
24.81	196.974	29.81	4148.28
24.82	209.757	29.82	4145.94
24.83	169.861	29.83	4143.6
24.84	150.288	29.84	4141.27
24.85	77.2472	29.85	4138.94
24.86	50.6997	29.86	4136.61
24.87	149.209	29.87	4134.29
24.88	182.938	29.88	4131.98
24.89	117.31	29.89	4129.67
24.9	77.6459	29.9	4127.38
24.91	177.573	29.91	4125.09
24.92	138.675	29.92	4122.82
24.93	152.292	29.93	4120.56
24.94	43.9323	29.94	4118.32
24.95	15.1481	29.95	4116.1
24.96	40.0003	29.96	4113.9
24.97	139.411	29.97	4111.73
24.98	178.308	29.98	4109.6
24.99	167.717	29.99	4107.51
25	149.576	30	4105.46
25.01	102.642	30.01	4103.47
25.02	109.65	30.02	4101.54
25.03	150.484	30.03	4099.68
25.04	155.043	30.04	4097.9
25.05	168.15	30.05	4096.21
25.06	106.152	30.06	4094.63
25.07	97.7712	30.07	4093.17
25.08	74.9331	30.08	4091.84
25.09	112.697	30.09	4090.67
25.1	67.7708	30.1	4089.66
25.11	232.248	30.11	4088.85
25.12	191.208	30.12	4088.24
25.13	142.795	30.13	4087.87
25.14	88.9181	30.14	4087.75
25.15	81.5521	30.15	4087.9
25.16	213.38	30.16	4088.36
25.17	112.305	30.17	4089.14
25.18	152.585	30.18	4090.28
25.19	131.112	30.19	4091.79
25.2	101.646	30.2	4093.71
25.21	28.9802	30.21	4096.04
25.22	109.39	30.22	4098.83
25.23	91.005	30.23	4102.08
25.24	126.844	30.24	4105.82
25.25	232.791	30.25	4110.06
25.26	93.5784	30.26	4114.81
25.27	138.294	30.27	4120.09
25.28	102.865	30.28	4125.89
25.29	150.608	30.29	4132.23
25.3	80.9695	30.3	4139.08
25.31	40.5531	30.31	4146.44
25.32	61.1014	30.32	4154.29
25.33	137.703	30.33	4162.61
25.34	160.713	30.34	4171.36
25.35	83.2873	30.35	4180.52
25.36	136.325	30.36	4190.02
25.37	59.9658	30.37	4199.83
25.38	34.2055	30.38	4209.89
25.39	82.5007	30.39	4220.12
25.4	118.098	30.4	4230.46
25.41	106.362	30.41	4240.83
25.42	115.178	30.42	4251.15
25.43	104.59	30.43	4261.34
25.44	35.4791	30.44	4271.3
25.45	-8.35555	30.45	4280.95
25.46	119.791	30.46	4290.2
25.47	37.9428	30.47	4298.96
25.48	27.2077	30.48	4307.13
25.49	38.5438	30.49	4314.62
25.5	102.412	30.5	4321.37
25.51	35.6969	30.51	4327.28
25.52	208.82	30.52	4332.28
25.53	99.8268	30.53	4336.31
25.54	-29.4083	30.54	4339.31
25.55	83.8492	30.55	4341.23
25.56	81.0649	30.56	4341.32
25.57	219.195	30.57	4331.9
25.58	69.0492	30.58	4313.27
25.59	152.616	30.59	4289.67
25.6	93.5846	30.6	4265.16
25.61	-0.97628	30.61	4242.44
25.62	75.4455	30.62	4222.71
25.63	116.258	30.63	4206.06
25.64	133.498	30.64	4191.01
25.65	45.4986	30.65	4173.14
25.66	177.708	30.66	4152.89
25.67	152.853	30.67	4131.88
25.68	120.867	30.68	4111.63
25.69	95.6788	30.69	4093.1
25.7	129.382	30.7	4076.64
25.71	211.065	30.71	4062.16
25.72	46.9839	30.72	4049.38
25.73	-69.7533	30.73	4037.96
25.74	8.27046	30.74	4027.59
25.75	-35.4114	30.75	4018.03
25.76	107.181	30.76	4009.11
25.77	15.1902	30.77	4000.72
25.78	55.2715	30.78	3992.81
25.79	-41.8881	30.79	3985.34
25.8	111.361	30.8	3978.28
25.81	-18.0632	30.81	3971.62
25.82	50.8549	30.82	3965.35
25.83	61.1521	30.83	3959.45
25.84	36.9121	30.84	3953.88
25.85	-9.14306	30.85	3948.62
25.86	110.27	30.86	3943.65
25.87	7.14614	30.87	3938.94
25.88	-13.0623	30.88	3934.46
25.89	0.03677	30.89	3930.18
25.9	130.871	30.9	3926.09
25.91	54.6327	30.91	3922.16
25.92	8.42997	30.92	3918.38
25.93	118.15	30.93	3914.73
25.94	36.3374	30.94	3911.19
25.95	104.031	30.95	3907.76
25.96	175.474	30.96	3904.42
25.97	-5.95207	30.97	3901.16
25.98	106.517	30.98	3897.98
25.99	93.8516	30.99	3894.87
26	-26.0883	31	3891.82
26.01	152.189	31.01	3888.83
26.02	157.685	31.02	3885.9
26.03	111.228	31.03	3883
26.04	4.37152	31.04	3880.16
26.05	82.3839	31.05	3877.35
26.06	43.7589	31.06	3874.58
26.07	52.7171	31.07	3871.84
26.08	99.8442	31.08	3869.14
26.09	87.3593	31.09	3866.46
26.1	71.6833	31.1	3863.81
26.11	90.8856	31.11	3861.18
26.12	-17.8962	31.12	3858.58
26.13	7.63235	31.13	3856
26.14	-15.9564	31.14	3853.44
26.15	-18.1328	31.15	3850.9
26.16	78.8577	31.16	3848.38
26.17	144.632	31.17	3845.87
26.18	61.1463	31.18	3843.38
26.19	81.6786	31.19	3840.9
26.2	25.5533	31.2	3838.43
26.21	55.8802	31.21	3835.98
26.22	103.645	31.22	3833.54
26.23	195.79	31.23	3831.12
26.24	41.1968	31.24	3828.7
26.25	-8.38708	31.25	3826.29
26.26	138.34	31.26	3823.9
26.27	172.474	31.27	3821.51
26.28	-45.9208	31.28	3819.13
26.29	-5.0482	31.29	3816.76
26.3	38.3388	31.3	3814.4
26.31	-26.994	31.31	3812.05
26.32	67.2862	31.32	3809.7
26.33	52.9226	31.33	3807.36
26.34	-16.5411	31.34	3805.02
26.35	62.9359	31.35	3802.7
26.36	74.6177	31.36	3800.37
26.37	-1.38894	31.37	3798.06
26.38	79.1978	31.38	3795.75
26.39	-1.57731	31.39	3793.44
26.4	94.4877	31.4	3791.14
26.41	111.374	31.41	3788.85
26.42	235.404	31.42	3786.56
26.43	110.549	31.43	3784.27
26.44	4.5667	31.44	3781.99
26.45	94.8749	31.45	3779.72
26.46	23.6992	31.46	3777.44
26.47	73.6736	31.47	3775.17
26.48	28.0883	31.48	3772.91
26.49	5.455	31.49	3770.65
26.5	-9.63062	31.5	3768.39
26.51	6.11899	31.51	3766.14
26.52	141.155	31.52	3763.89
26.53	104.438	31.53	3761.64
26.54	55.1544	31.54	3759.4
26.55	31.6035	31.55	3757.16
26.56	91.1891	31.56	3754.92
26.57	54.4582	31.57	3752.68
26.58	-79.0536	31.58	3750.45
26.59	111.433	31.59	3748.22
26.6	-46.6505	31.6	3746
26.61	98.0333	31.61	3743.78
26.62	-99.3542	31.62	3741.56
26.63	-5.60274	31.63	3739.34
26.64	71.1509	31.64	3737.12
26.65	32.7844	31.65	3734.91
26.66	34.2931	31.66	3732.7
26.67	17.1566	31.67	3730.49
26.68	27.959	31.68	3728.29
26.69	9.47154	31.69	3726.08
26.7	21.1251	31.7	3723.88
26.71	-45.7176	31.71	3721.68
26.72	138.104	31.72	3719.49
26.73	9.79269	31.73	3717.29
26.74	6.99629	31.74	3715.1
26.75	48.7363	31.75	3712.91
26.76	-50.3846	31.76	3710.72
26.77	-101.081	31.77	3708.54
26.78	-0.89806	31.78	3706.36
26.79	42.8687	31.79	3704.17
26.8	53.4848	31.8	3701.99
26.81	-68.0222	31.81	3699.82
26.82	0.20927	31.82	3697.64
26.83	45.9318	31.83	3695.47
26.84	52.0076	31.84	3693.29
26.85	127.698	31.85	3691.12
26.86	110.601	31.86	3688.95
26.87	15.0902	31.87	3686.79
26.88	1.93932	31.88	3684.62
26.89	128.575	31.89	3682.46
26.9	2.03496	31.9	3680.3
26.91	35.8816	31.91	3678.14
26.92	-4.27052	31.92	3675.98
26.93	146.412	31.93	3673.82
26.94	-12.5469	31.94	3671.67
26.95	-23.8924	31.95	3669.52
26.96	-56.8988	31.96	3667.37
26.97	64.5473	31.97	3665.22
26.98	26.4181	31.98	3663.07
26.99	-25.577	31.99	3660.92
27	60.5595	32	3658.78
27.01	-28.2255	32.01	3656.64
27.02	75.5083	32.02	3654.49
27.03	50.8122	32.03	3652.36
27.04	-2.39029	32.04	3650.22
27.05	-27.3695	32.05	3648.08
27.06	-123.741	32.06	3645.95
27.07	-50.4918	32.07	3643.81
27.08	64.6096	32.08	3641.68
27.09	85.9506	32.09	3639.55
27.1	57.6766	32.1	3637.42
27.11	51.7355	32.11	3635.29
27.12	57.0315	32.12	3633.17
27.13	-5.77965	32.13	3631.04
27.14	92.3119	32.14	3628.92
27.15	47.7632	32.15	3626.8
27.16	52.7337	32.16	3624.68
27.17	-10.1137	32.17	3622.56
27.18	-28.0088	32.18	3620.45
27.19	-55.8127	32.19	3618.33
27.2	48.8314	32.2	3616.22
27.21	-37.1232	32.21	3614.1
27.22	12.4322	32.22	3611.99
27.23	-30.2025	32.23	3609.88
27.24	-97.228	32.24	3607.78
27.25	21.4397	32.25	3605.67
27.26	4.83815	32.26	3603.56
27.27	-5.74601	32.27	3601.46
27.28	-105.411	32.28	3599.36
27.29	-10.3865	32.29	3597.26
27.3	-40.9878	32.3	3595.16
27.31	-107.654	32.31	3593.06
27.32	-88.3113	32.32	3590.96
27.33	3.61879	32.33	3588.87
27.34	-75.5383	32.34	3586.78
27.35	-63.3119	32.35	3584.68
27.36	-88.3255	32.36	3582.59
27.37	-107.403	32.37	3580.5
27.38	-34.1841	32.38	3578.41
27.39	12.4077	32.39	3576.33
27.4	-79.8177	32.4	3574.24
27.41	-79.1009	32.41	3572.16
27.42	10.8025	32.42	3570.08
27.43	-6.87101	32.43	3568
27.44	16.4157	32.44	3565.92
27.45	76.5134	32.45	3563.84
27.46	118.138	32.46	3561.76
27.47	78.7086	32.47	3559.69
27.48	52.2163	32.48	3557.61
27.49	93.864	32.49	3555.54
27.5	84.1609	32.5	3553.47
27.51	10.9522	32.51	3551.4
27.52	-44.074	32.52	3549.33
27.53	87.7971	32.53	3547.26
27.54	-66.2285	32.54	3545.2
27.55	-64.2269	32.55	3543.14
27.56	-95.3376	32.56	3541.07
27.57	-35.6472	32.57	3539.01
27.58	-9.43722	32.58	3536.95
27.59	32.9318	32.59	3534.89
27.6	-1.13501	32.6	3532.83
27.61	39.9963	32.61	3530.78
27.62	7.78367	32.62	3528.72
27.63	4.11773	32.63	3526.67
27.64	-5.88289	32.64	3524.62
27.65	-60.2611	32.65	3522.57
27.66	-4.52279	32.66	3520.52
27.67	68.977	32.67	3518.47
27.68	-56.2247	32.68	3516.43
27.69	116.379	32.69	3514.38
27.7	49.305	32.7	3512.34
27.71	7.34416	32.71	3510.3
27.72	16.6038	32.72	3508.26
27.73	-30.9617	32.73	3506.22
27.74	51.4121	32.74	3504.18
27.75	86.5549	32.75	3502.14
27.76	95.1283	32.76	3500.11
27.77	-20.3728	32.77	3498.07
27.78	-7.229	32.78	3496.04
27.79	-51.5981	32.79	3494.01
27.8	144.09	32.8	3491.98
27.81	20.8223	32.81	3489.95
27.82	19.6172	32.82	3487.92
27.83	-31.4538	32.83	3485.9
27.84	-38.007	32.84	3483.87
27.85	22.2874	32.85	3481.85
27.86	-26.0933	32.86	3479.83
27.87	-40.043	32.87	3477.81
27.88	-14.3574	32.88	3475.79
27.89	13.9125	32.89	3473.77
27.9	-45.194	32.9	3471.76
27.91	73.0738	32.91	3469.74
27.92	-116.249	32.92	3467.73
27.93	-4.93562	32.93	3465.72
27.94	-45.377	32.94	3463.71
27.95	129.847	32.95	3461.7
27.96	-27.8862	32.96	3459.69
27.97	-58.3662	32.97	3457.68
27.98	80.4491	32.98	3455.68
27.99	104.591	32.99	3453.68
28	32.4722	33	3451.67
28.01	-59.8271	33.01	3449.67
28.02	-92.3689	33.02	3447.67
28.03	122.753	33.03	3445.68
28.04	-22.9296	33.04	3443.68
28.05	-98.3341	33.05	3441.68
28.06	9.61667	33.06	3439.69
28.07	76.9796	33.07	3437.7
28.08	-36.2197	33.08	3435.71
28.09	-74.0871	33.09	3433.72
28.1	-76.4665	33.1	3431.73
28.11	51.5754	33.11	3429.74
28.12	33.6962	33.12	3427.76
28.13	-26.5482	33.13	3425.77
28.14	1.87982	33.14	3423.79
28.15	-53.4102	33.15	3421.81
28.16	-118.139	33.16	3419.83
28.17	82.6264	33.17	3417.85
28.18	-96.3136	33.18	3415.87
28.19	-22.0936	33.19	3413.9
28.2	49.1795	33.2	3411.92
28.21	-18.7538	33.21	3409.95
28.22	-69.1451	33.22	3407.98
28.23	-9.72255	33.23	3406.01
28.24	-119.06	33.24	3404.04
28.25	71.9847	33.25	3402.07
28.26	44.2664	33.26	3400.11
28.27	16.0132	33.27	3398.14
28.28	-111.517	33.28	3396.18
28.29	76.9614	33.29	3394.22
28.3	-33.3886	33.3	3392.26
28.31	-56.0049	33.31	3390.3
28.32	-67.0485	33.32	3388.34
28.33	-2.23676	33.33	3386.39
28.34	-178.045	33.34	3384.43
28.35	-91.3688	33.35	3382.48
28.36	49.3275	33.36	3380.53
28.37	81.588	33.37	3378.58
28.38	-34.8822	33.38	3376.63
28.39	-36.5759	33.39	3374.68
28.4	-140.802	33.4	3372.73
28.41	-128.925	33.41	3370.79
28.42	-143.914	33.42	3368.85
28.43	-50.7602	33.43	3366.91
28.44	-62.5899	33.44	3364.97
28.45	-43.8506	33.45	3363.03
28.46	87.483	33.46	3361.09
28.47	17.4831	33.47	3359.15
28.48	-52.9998	33.48	3357.22
28.49	-97.9048	33.49	3355.28
28.5	-7.75915	33.5	3353.35
28.51	-92.0373	33.51	3351.42
28.52	7.3976	33.52	3349.49
28.53	-14.7751	33.53	3347.57
28.54	-87.3021	33.54	3345.64
28.55	-106.756	33.55	3343.72
28.56	-40.2924	33.56	3341.79
28.57	17.0617	33.57	3339.87
28.58	121.185	33.58	3337.95
28.59	18.2635	33.59	3336.03
28.6	-71.478	33.6	3334.11
28.61	-99.1239	33.61	3332.2
28.62	-114.055	33.62	3330.28
28.63	44.1196	33.63	3328.37
28.64	-147.457	33.64	3326.46
28.65	-109.022	33.65	3324.55
28.66	-105.162	33.66	3322.64
28.67	-38.8927	33.67	3320.73
28.68	-79.1689	33.68	3318.83
28.69	-28.1059	33.69	3316.92
28.7	53.3739	33.7	3315.02
28.71	-75.3952	33.71	3313.12
28.72	-59.3874	33.72	3311.22
28.73	88.3222	33.73	3309.32
28.74	70.305	33.74	3307.42
28.75	-44.1413	33.75	3305.53
28.76	-83.9898	33.76	3303.64
28.77	-79.1731	33.77	3301.74
28.78	-59.0805	33.78	3299.85
28.79	4.41632	33.79	3297.96
28.8	-9.77689	33.8	3296.07
28.81	23.713	33.81	3294.19
28.82	-107.362	33.82	3292.3
28.83	-64.2773	33.83	3290.42
28.84	-160.655	33.84	3288.53
28.85	-69.4914	33.85	3286.65
28.86	-150.126	33.86	3284.78
28.87	-25.9238	33.87	3282.9
28.88	69.931	33.88	3281.02
28.89	-40.8191	33.89	3279.15
28.9	3.89099	33.9	3277.27
28.91	-38.3923	33.91	3275.4
28.92	21.3753	33.92	3273.53
28.93	-40.1975	33.93	3271.66
28.94	-76.2105	33.94	3269.79
28.95	-94.913	33.95	3267.93
28.96	56.9165	33.96	3266.06
28.97	-39.8314	33.97	3264.2
28.98	-53.5454	33.98	3262.34
28.99	-53.6867	33.99	3260.48
29	-87.266	34	3258.62
29.01	-114.456	34.01	3256.76
29.02	-81.4667	34.02	3254.91
29.03	-37.6662	34.03	3253.05
29.04	-17.9885	34.04	3251.2
29.05	-68.0911	34.05	3249.35
29.06	-23.6423	34.06	3247.5
29.07	-89.1809	34.07	3245.5
29.08	-60.4244	34.08	3243.65
29.09	-7.92755	34.09	3241.81
29.1	-57.1218	34.1	3239.96
29.11	-48.6666	34.11	3238.12
29.12	-45.2534	34.12	3236.28
29.13	-118.977	34.13	3234.45
29.14	-70.7065	34.14	3232.61
29.15	-104.939	34.15	3230.7
29.16	-78.3561	34.16	3228.86
29.17	-21.1013	34.17	3227.03
29.18	12.4992	34.18	3225.2
29.19	-109.686	34.19	3223.37
29.2	-171.49	34.2	3221.55
29.21	-200.779	34.21	3219.72
29.22	-36.1784	34.22	3217.9
29.23	-71.7994	34.23	3216.07
29.24	-116.121	34.24	3214.25
29.25	-72.2241	34.25	3212.43
29.26	-8.46647	34.26	3210.61
29.27	-68.7367	34.27	3208.8
29.28	-53.8384	34.28	3206.98
29.29	-88.7352	34.29	3209.64
29.3	-60.7436	34.3	3207.86
29.31	-32.2846	34.31	3206.07
29.32	43.9906	34.32	3204.28
29.33	-61.7847	34.33	3202.5
29.34	34.4747	34.34	3200.72
29.35	-63.8283	34.35	3198.94
29.36	-51.0695	34.36	3197.16
29.37	-19.0739	34.37	3195.39
29.38	-38.8105	34.38	3193.61
29.39	-80.6253	34.39	3194.06
29.4	-101.116	34.4	3192.3
29.41	-99.663	34.41	3190.55
29.42	24.7899	34.42	3188.79
29.43	-75.8969	34.43	3187.04
29.44	-49.5695	34.44	3185.28
29.45	-233.603	34.45	3183.53
29.46	-19.3657	34.46	3181.78
29.47	18.266	34.47	3180.04
29.48	30.1297	34.48	3178.29
29.49	-24.9851	34.49	3176.55
29.5	-34.7357	34.5	3174.81
29.51	-33.2635	34.51	3173.07
29.52	-98.7163	34.52	3171.34
29.53	-93.1083	34.53	3169.6
29.54	-102.643	34.54	3167.87
29.55	-30.9797	34.55	3166.14
29.56	-91.6384	34.56	3164.41
29.57	-54.2839	34.57	3162.68
29.58	119.33	34.58	3160.95
29.59	-77.0071	34.59	3159.23
29.6	-46.6508	34.6	3157.51
29.61	9.92861	34.61	3155.79
29.62	-56.1532	34.62	3154.07
29.63	-124.508	34.63	3152.35
29.64	-89.4508	34.64	3150.64
29.65	-60.1674	34.65	3148.92
29.66	-63.3536	34.66	3147.21
29.67	-52.8332	34.67	3145.51
29.68	-26.1711	34.68	3143.8
29.69	-79.2548	34.69	3142.09
29.7	-86.9608	34.7	3140.39
29.71	-30.0098	34.71	3138.69
29.72	-97.2033	34.72	3136.99
29.73	-33.4035	34.73	3135.3
29.74	-30.8904	34.74	3133.6
29.75	-132.539	34.75	3131.91
29.76	-26.2969	34.76	3130.22
29.77	-39.1719	34.77	3128.53
29.78	-70.7596	34.78	3126.84
29.79	-3.91599	34.79	3125.15
29.8	-95.3004	34.8	3123.47
29.81	-64.7638	34.81	3121.79
29.82	-42.5574	34.82	3120.11
29.83	-51.8377	34.83	3118.43
29.84	-16.0512	34.84	3116.76
29.85	-74.6572	34.85	3115.09
29.86	-85.6521	34.86	3113.41
29.87	10.9421	34.87	3111.74
29.88	-70.0487	34.88	3110.08
29.89	-120.115	34.89	3108.41
29.9	-44.5479	34.9	3106.75
29.91	3.76976	34.91	3105.09
29.92	-28.9115	34.92	3103.43
29.93	-114.459	34.93	3101.77
29.94	-125.443	34.94	3100.12
29.95	-163.081	34.95	3098.46
29.96	-93.6446	34.96	3096.81
29.97	-125.352	34.97	3095.16
[truncated: 6,003 more rows]

## Sheet: Figure S9
Figure S9
Potential (V vs RHE)	Single Si/Ag-Au	Potential (V vs RHE)	Double Si/Ag-Au
0.47667	0.20886	0.99902	0.19227
0.47585	0.19419	0.99797	0.19126
0.4748	0.23506	0.9971	0.19478
0.47383	0.20912	0.99586	0.19483
0.47273	0.19038	0.9948	0.19288
0.47166	0.22118	0.99387	0.18915
0.47063	0.21097	0.99281	0.18879
0.46979	0.20179	0.9919	0.191
0.46879	0.20186	0.99101	0.19082
0.46776	0.2003	0.98991	0.19416
0.46702	0.19778	0.98884	0.19529
0.46592	0.19789	0.98787	0.19537
0.46481	0.20336	0.98698	0.19326
0.46371	0.20758	0.98586	0.19114
0.46267	0.20568	0.98485	0.18953
0.4618	0.20625	0.98389	0.18748
0.46059	0.20599	0.98295	0.18962
0.4596	0.20635	0.98191	0.19293
0.45874	0.20335	0.98077	0.18815
0.45762	0.19586	0.98006	0.18703
0.45662	0.19801	0.97888	0.18537
0.45592	0.19238	0.97786	0.18403
0.45469	0.18901	0.97696	0.18264
0.45381	0.19622	0.97588	0.18262
0.4527	0.19846	0.97499	0.17907
0.45222	0.19627	0.97381	0.17906
0.45085	0.20445	0.97296	0.17938
0.44956	0.20011	0.97193	0.1795
0.44885	0.19828	0.97099	0.17989
0.44764	0.19171	0.97003	0.1786
0.44684	0.19815	0.96894	0.17608
0.44587	0.19244	0.96815	0.17153
0.44488	0.17829	0.96699	0.17762
0.44404	0.19487	0.96602	0.18347
0.44277	0.19596	0.9652	0.18467
0.44149	0.19308	0.96406	0.18342
0.44091	0.19512	0.96305	0.1829
0.43963	0.19107	0.96185	0.1812
0.43882	0.19054	0.96109	0.17894
0.43789	0.19034	0.96013	0.18044
0.43666	0.19428	0.95913	0.18135
0.43585	0.19605	0.95786	0.17895
0.43473	0.19058	0.95704	0.17975
0.43387	0.18874	0.95603	0.17864
0.43266	0.19026	0.95504	0.17558
0.43179	0.18383	0.95394	0.18392
0.4307	0.18801	0.95303	0.18542
0.42985	0.18402	0.9519	0.18611
0.42863	0.18213	0.95099	0.18896
0.42767	0.18567	0.94982	0.18905
0.42672	0.18561	0.94914	0.19238
0.42577	0.18359	0.94798	0.19551
0.42461	0.18671	0.94701	0.19249
0.42379	0.18762	0.94586	0.19381
0.42284	0.18734	0.94492	0.19369
0.42185	0.18802	0.94393	0.1918
0.42068	0.18435	0.94298	0.19199
0.41966	0.17902	0.94199	0.1956
0.41893	0.17857	0.9409	0.19814
0.41775	0.17769	0.93973	0.1984
0.41693	0.17543	0.93916	0.19943
0.41557	0.18544	0.93805	0.19482
0.41496	0.18055	0.93683	0.19307
0.41358	0.17579	0.9357	0.18891
0.41266	0.17394	0.935	0.19075
0.41181	0.18196	0.93424	0.18883
0.41076	0.18565	0.933	0.19053
0.40977	0.18224	0.93173	0.19264
0.40895	0.17977	0.931	0.19222
0.4077	0.17969	0.92994	0.18929
0.4065	0.18278	0.92885	0.18499
0.4058	0.17995	0.92797	0.17937
0.40493	0.18124	0.92708	0.18289
0.40392	0.18475	0.92588	0.18254
0.40279	0.18219	0.92518	0.18353
0.402	0.17504	0.92395	0.18175
0.40067	0.17558	0.92286	0.18023
0.39967	0.17263	0.92178	0.18596
0.3988	0.16618	0.92123	0.18886
0.39772	0.17373	0.92001	0.18693
0.39695	0.16818	0.91883	0.18288
0.39575	0.16945	0.91816	0.18003
0.39488	0.17539	0.91692	0.18199
0.39393	0.17446	0.91606	0.1829
0.39264	0.17494	0.91479	0.18355
0.39169	0.17604	0.91394	0.18858
0.39052	0.17436	0.91328	0.1874
0.39001	0.17513	0.91189	0.18652
0.38878	0.16741	0.91078	0.18486
0.38781	0.17001	0.91002	0.18273
0.38673	0.17802	0.90872	0.18404
0.38574	0.17214	0.90787	0.18195
0.38473	0.17326	0.90697	0.18211
0.38385	0.17119	0.90602	0.18032
0.38285	0.17099	0.90493	0.17539
0.38173	0.17241	0.90386	0.17289
0.38065	0.16834	0.90286	0.17063
0.38	0.16203	0.90195	0.17425
0.37874	0.16175	0.90103	0.17175
0.37784	0.16891	0.8998	0.17148
0.37648	0.17335	0.89921	0.1679
0.37571	0.16838	0.89773	0.16775
0.37469	0.17364	0.89691	0.1692
0.37372	0.16732	0.89598	0.16261
0.37289	0.17212	0.89494	0.16034
0.37179	0.17033	0.89397	0.15903
0.37104	0.16351	0.89297	0.15525
0.36979	0.16763	0.89162	0.15524
0.36883	0.16849	0.8909	0.15368
0.36771	0.16576	0.88983	0.15344
0.36677	0.16706	0.88884	0.15164
0.36581	0.16086	0.88801	0.14956
0.36464	0.16215	0.8869	0.14987
0.36361	0.15893	0.88599	0.14809
0.36274	0.16029	0.88495	0.14806
0.3618	0.16407	0.88408	0.14998
0.36059	0.157	0.8829	0.15008
0.35988	0.16117	0.88193	0.15224
0.35865	0.15745	0.88083	0.15052
0.35787	0.16165	0.8801	0.15565
0.35668	0.16092	0.87892	0.15354
0.35572	0.16056	0.87786	0.1505
0.35464	0.1659	0.87688	0.15201
0.35388	0.16026	0.87596	0.15033
0.35282	0.16027	0.87511	0.15084
0.35177	0.16031	0.87414	0.1489
0.3508	0.15908	0.87309	0.14765
0.34973	0.16049	0.87186	0.14895
0.34888	0.15769	0.87106	0.14778
0.34794	0.15991	0.87008	0.14794
0.3469	0.15701	0.86886	0.14915
0.34576	0.15747	0.86809	0.15142
0.34462	0.15941	0.8669	0.14742
0.34359	0.15716	0.86598	0.14909
0.34277	0.1553	0.86501	0.1477
0.34177	0.15613	0.86396	0.14994
0.3407	0.15238	0.8629	0.15023
0.33959	0.15516	0.86199	0.15112
0.33855	0.15779	0.86089	0.15001
0.33787	0.15908	0.85964	0.1493
0.33685	0.15644	0.85894	0.14662
0.3357	0.1588	0.85813	0.14585
0.33501	0.15752	0.85724	0.14662
0.33398	0.15652	0.8558	0.14603
0.33264	0.14938	0.85491	0.14836
0.33182	0.1504	0.85402	0.14915
0.33086	0.15014	0.85297	0.14711
0.33005	0.1499	0.85176	0.14679
0.32874	0.15226	0.85081	0.1474
0.32791	0.15255	0.85013	0.14593
0.3267	0.15884	0.84879	0.14692
0.32583	0.14938	0.84802	0.14544
0.3249	0.15448	0.84683	0.14626
0.32377	0.15228	0.84596	0.14418
0.32267	0.15509	0.84498	0.14319
0.32168	0.15092	0.84414	0.14242
0.32059	0.15282	0.84301	0.14173
0.3198	0.15162	0.8418	0.1434
0.31895	0.15224	0.84081	0.14584
0.31785	0.15112	0.84017	0.14902
0.31667	0.15097	0.83901	0.15128
0.31565	0.15351	0.83779	0.15074
0.31493	0.15113	0.837	0.14889
0.3137	0.14852	0.83607	0.1492
0.31266	0.14971	0.83484	0.15136
0.31172	0.15071	0.83406	0.14994
0.31062	0.14916	0.83292	0.15172
0.30993	0.14883	0.8319	0.15032
0.30881	0.14805	0.83118	0.15192
0.3077	0.14805	0.82955	0.14956
0.30672	0.1509	0.82878	0.14723
0.30574	0.15216	0.82832	0.14736
0.30478	0.14825	0.82721	0.1487
0.30378	0.14858	0.82609	0.14591
0.30279	0.14666	0.82521	0.14848
0.30182	0.14672	0.82418	0.14803
0.30071	0.14581	0.82311	0.14838
0.2999	0.14995	0.82202	0.1511
0.29878	0.1479	0.82104	0.15162
0.29794	0.14445	0.8197	0.15033
0.29714	0.14801	0.81896	0.14845
0.29594	0.14724	0.81777	0.14776
0.29477	0.14615	0.81691	0.15084
0.29399	0.14566	0.81586	0.15167
0.29294	0.14454	0.81483	0.15023
0.29178	0.14937	0.81405	0.15139
0.291	0.14467	0.81304	0.15086
0.29004	0.14566	0.81185	0.1527
0.28867	0.14171	0.81101	0.15252
0.28778	0.14302	0.80994	0.15514
0.28675	0.14769	0.8088	0.15554
0.28567	0.14447	0.80786	0.15499
0.28486	0.14637	0.80699	0.15498
0.28359	0.14559	0.80577	0.15158
0.28282	0.14433	0.80503	0.15311
0.28187	0.144	0.80398	0.15379
0.28083	0.14594	0.8028	0.15544
0.27971	0.14673	0.80205	0.15813
0.27864	0.14298	0.80076	0.16029
0.27772	0.14342	0.80025	0.16257
0.27682	0.14415	0.79886	0.16411
0.2759	0.14493	0.79786	0.16415
0.27478	0.14474	0.7971	0.16377
0.27361	0.14503	0.79595	0.16296
0.27273	0.14445	0.79498	0.16237
0.27218	0.14479	0.79377	0.16405
0.27105	0.1426	0.7931	0.16297
0.26988	0.14422	0.79197	0.162
0.26881	0.14472	0.79108	0.16118
0.26782	0.14347	0.78995	0.16127
0.26697	0.15348	0.78895	0.1644
0.26584	0.14329	0.78803	0.1643
0.26498	0.14119	0.78703	0.16614
0.26392	0.13639	0.78601	0.16647
0.26284	0.15543	0.785	0.16619
0.26184	0.13517	0.78409	0.16596
0.26081	0.15004	0.78297	0.16736
0.25994	0.14204	0.78204	0.17022
0.25874	0.13882	0.7811	0.17247
0.25774	0.14457	0.78006	0.17215
0.25692	0.14592	0.77895	0.17416
0.25594	0.14919	0.77812	0.17419
0.25483	0.14851	0.77699	0.17647
0.25371	0.14452	0.77612	0.1766
0.25291	0.13992	0.7751	0.17898
0.25172	0.14347	0.77397	0.17848
0.25089	0.14581	0.77305	0.17795
0.24991	0.14423	0.77208	0.1789
0.24883	0.14307	0.77103	0.1794
0.24783	0.1428	0.76984	0.17983
0.24697	0.14474	0.76898	0.1823
0.24614	0.14483	0.76831	0.18451
0.24498	0.14808	0.76688	0.18426
0.24391	0.14772	0.76608	0.18574
0.24276	0.14303	0.76502	0.18624
0.24202	0.14624	0.76408	0.18524
0.24092	0.14462	0.76279	0.18682
0.23987	0.14324	0.76212	0.18887
0.23893	0.14487	0.76116	0.19156
0.23795	0.14454	0.76007	0.19407
0.23696	0.14616	0.75905	0.19521
0.23589	0.14674	0.75798	0.19628
0.23488	0.14606	0.75721	0.19595
0.23393	0.14488	0.75576	0.19671
0.23299	0.1476	0.75502	0.1991
0.23196	0.1478	0.754	0.2021
0.2308	0.14656	0.75291	0.20599
0.22986	0.14713	0.75228	0.20683
0.22909	0.14725	0.75098	0.20844
0.22795	0.14833	0.74988	0.20944
0.22673	0.14696	0.749	0.2117
0.22565	0.14854	0.74803	0.2122
0.22468	0.14806	0.74693	0.21191
0.22405	0.15	0.74613	0.21163
0.22297	0.14231	0.74493	0.21441
0.22192	0.14739	0.74403	0.21607
0.22109	0.15025	0.74298	0.21681
0.21987	0.15011	0.74224	0.21964
0.2189	0.14999	0.7411	0.22246
0.21771	0.14996	0.74001	0.22278
0.21682	0.15098	0.73893	0.22475
0.21595	0.1503	0.73797	0.2262
0.21485	0.15098	0.73704	0.22794
0.21382	0.15357	0.73597	0.22794
0.21299	0.15191	0.7348	0.23013
0.21184	0.15069	0.73388	0.23326
0.21094	0.15017	0.73297	0.23586
0.20986	0.15225	0.73193	0.23875
0.20888	0.15522	0.73093	0.24016
0.20802	0.15405	0.72994	0.24277
0.2068	0.15532	0.72944	0.24558
0.20575	0.1558	0.7281	0.24834
0.20475	0.15494	0.72719	0.24736
0.20372	0.15221	0.72596	0.25164
0.20275	0.15667	0.72473	0.25447
0.20179	0.15663	0.72416	0.25987
0.20078	0.1513	0.72307	0.26081
0.19992	0.15723	0.7221	0.26391
0.19896	0.15763	0.72108	0.2675
0.1978	0.15453	0.71996	0.26794
0.19686	0.1568	0.71903	0.26974
0.19595	0.15887	0.71795	0.26998
0.19488	0.15965	0.71694	0.27278
0.19384	0.16083	0.7159	0.27521
0.19285	0.16116	0.71476	0.27778
0.19185	0.16284	0.71403	0.27998
0.19082	0.16243	0.71298	0.2833
0.18994	0.16365	0.71206	0.28578
0.18874	0.16219	0.71097	0.28938
0.18788	0.1633	0.70998	0.29308
0.18677	0.16263	0.70904	0.29679
0.18586	0.16557	0.70832	0.30144
0.18493	0.16558	0.70715	0.30268
0.18395	0.16538	0.70603	0.30585
0.18279	0.16669	0.70499	0.30877
0.18164	0.16982	0.70427	0.31296
0.18071	0.16879	0.70305	0.31571
0.17969	0.17045	0.70183	0.32016
0.17861	0.17226	0.70088	0.32402
0.17776	0.1738	0.70004	0.325
0.17679	0.17486	0.69914	0.32913
0.17574	0.17508	0.69812	0.33276
0.17487	0.17528	0.69702	0.33428
0.17395	0.17732	0.696	0.33795
0.17308	0.17769	0.6947	0.34056
0.17204	0.17765	0.69424	0.34593
0.1711	0.18105	0.69288	0.35012
0.17003	0.17859	0.69203	0.35347
0.16885	0.1793	0.69116	0.35823
0.16795	0.18209	0.68984	0.35977
0.16704	0.18407	0.68923	0.36389
0.16613	0.18496	0.68795	0.36872
0.16497	0.1859	0.6871	0.37159
0.16389	0.18732	0.68605	0.37436
0.16275	0.18675	0.68499	0.37764
0.16214	0.19052	0.68404	0.38343
0.1609	0.19336	0.68314	0.38719
0.15985	0.19421	0.68205	0.38935
0.15902	0.19452	0.6811	0.39349
0.15789	0.19481	0.68003	0.39514
0.15677	0.19456	0.67913	0.40167
0.1559	0.19751	0.67798	0.406
0.15491	0.1994	0.67719	0.40879
0.15392	0.19878	0.67603	0.41415
0.15287	0.20108	0.67496	0.4156
0.15152	0.20566	0.67401	0.41903
0.15097	0.20536	0.67314	0.42486
0.14997	0.20655	0.67194	0.42892
0.14903	0.20589	0.67109	0.43519
0.14775	0.21269	0.67026	0.43957
0.14697	0.21156	0.66894	0.44373
0.14575	0.21325	0.66795	0.45003
0.14488	0.21717	0.66706	0.45525
0.14385	0.22157	0.66598	0.46057
0.14276	0.21632	0.66506	0.46613
0.14175	0.21741	0.66419	0.47068
0.14088	0.22276	0.66297	0.47258
0.13989	0.22309	0.66192	0.47909
0.13878	0.22417	0.66133	0.48557
0.13801	0.22656	0.66021	0.48923
0.1368	0.22913	0.6589	0.49509
0.13595	0.23195	0.65803	0.50029
0.13491	0.23408	0.65708	0.50439
0.13384	0.23716	0.65606	0.50918
0.13318	0.24037	0.65493	0.51171
0.13192	0.23952	0.65391	0.51536
0.13114	0.24102	0.65304	0.52003
0.12997	0.24445	0.65193	0.5237
0.12878	0.24723	0.65083	0.53056
0.12794	0.24852	0.65	0.53494
0.12704	0.25053	0.64901	0.54247
0.12582	0.25236	0.64819	0.5481
0.12484	0.25457	0.6468	0.5549
0.12406	0.25533	0.646	0.56204
0.12269	0.25649	0.645	0.56371
0.12214	0.25985	0.64385	0.56892
0.12052	0.26146	0.64307	0.57143
0.12012	0.26627	0.64212	0.57922
0.11903	0.26975	0.64119	0.58546
0.11807	0.27088	0.64005	0.59152
0.11689	0.27306	0.63916	0.59568
0.11592	0.27644	0.6381	0.59999
0.11493	0.2734	0.63715	0.60523
0.1139	0.2811	0.63592	0.61126
0.11281	0.28565	0.63519	0.61562
0.11206	0.28568	0.63398	0.62163
0.11118	0.2891	0.63295	0.62987
0.11003	0.29115	0.6321	0.63551
0.10896	0.29388	0.63091	0.6412
0.10788	0.29652	0.63004	0.64623
0.10674	0.3011	0.62898	0.65166
0.1061	0.30408	0.62807	0.65834
0.10485	0.31011	0.62718	0.66527
0.10377	0.31102	0.62606	0.67181
0.10273	0.31186	0.6246	0.67722
0.10184	0.3142	0.62391	0.68379
0.1009	0.31722	0.62287	0.69119
0.09995	0.3218	0.622	0.69916
0.09898	0.32492	0.62109	0.70483
0.0978	0.32566	0.62009	0.71258
0.09692	0.32879	0.61872	0.72029
0.09586	0.3323	0.618	0.72773
0.09498	0.33752	0.61695	0.73416
0.09387	0.34092	0.61605	0.7404
0.09284	0.34244	0.61543	0.74797
0.09198	0.34622	0.61395	0.75312
0.09095	0.34823	0.61302	0.7592
0.08994	0.35205	0.61209	0.76409
0.08891	0.35424	0.611	0.77018
0.08797	0.35642	0.61017	0.77515
0.08692	0.35867	0.60896	0.78046
0.08587	0.3599	0.60814	0.78523
0.08495	0.36173	0.60718	0.79096
0.08411	0.36717	0.60603	0.79756
0.08289	0.37077	0.60486	0.8053
0.08209	0.37538	0.60412	0.8134
0.08097	0.37707	0.60303	0.82052
0.07978	0.37875	0.60192	0.82864
0.07889	0.38549	0.60083	0.83492
0.07816	0.38958	0.59993	0.84301
0.07686	0.38856	0.59877	0.84905
0.07563	0.39066	0.59821	0.85471
0.07487	0.397	0.59723	0.85925
0.07409	0.39728	0.59603	0.86534
0.0729	0.39893	0.59499	0.87187
0.07215	0.40545	0.59394	0.87934
0.07088	0.4073	0.59289	0.88463
0.06989	0.41101	0.59215	0.8912
0.06895	0.41438	0.59108	0.89607
0.06787	0.41862	0.58998	0.90313
0.06688	0.42195	0.58916	0.91313
0.06609	0.42448	0.5882	0.92067
0.06482	0.42633	0.58679	0.92658
0.06379	0.4298	0.58581	0.93505
0.06272	0.43097	0.58475	0.94206
0.06192	0.43955	0.58422	0.9518
0.06067	0.44252	0.58321	0.95738
0.06003	0.44384	0.58206	0.96447
0.05905	0.4449	0.58098	0.97044
0.05788	0.44532	0.57999	0.97745
0.05701	0.45021	0.579	0.98625
0.05593	0.45377	0.57802	0.99452
0.05493	0.4565	0.57697	1.00465
0.05376	0.45865	0.57599	1.01378
0.05303	0.4629	0.57504	1.01932
0.05187	0.4651	0.5741	1.02662
0.05088	0.46702	0.57305	1.03323
0.04975	0.46937	0.5719	1.03832
0.04891	0.47286	0.57115	1.04592
0.04799	0.47509	0.56996	1.05222
0.04692	0.47604	0.5691	1.05696
0.04582	0.47976	0.56804	1.065
0.04493	0.48243	0.5672	1.07271
0.04388	0.48477	0.56627	1.07932
0.04299	0.4878	0.56497	1.08442
0.04189	0.49013	0.56411	1.09087
0.0409	0.4926	0.56316	1.09866
0.04006	0.49774	0.56183	1.10283
0.03891	0.49976	0.56109	1.10912
0.03783	0.49882	0.5599	1.11642
0.03718	0.50346	0.55884	1.12546
0.03589	0.50522	0.55807	1.13434
0.03497	0.50736	0.55697	1.13916
0.03395	0.50973	0.5561	1.14636
0.03281	0.51216	0.55529	1.15276
0.03185	0.51358	0.5539	1.16124
0.0306	0.5149	0.55318	1.17179
0.0297	0.51866	0.55181	1.17768
0.02891	0.52219	0.55087	1.18521
0.02793	0.52385	0.55	1.19388
0.02698	0.52477	0.54891	1.20268
0.02588	0.52675	0.54801	1.20987
0.02494	0.52764	0.54711	1.21653
0.02377	0.52763	0.54596	1.22223
0.02287	0.53016	0.54518	1.22848
0.02194	0.53176	0.54408	1.23612
0.02097	0.53249	0.54305	1.24405
0.01838	0.53525	0.54196	1.25134
0.01752	0.53798	0.54113	1.25754
0.01643	0.53847	0.54001	1.26585
0.01542	0.54004	0.53899	1.27555
0.01456	0.54161	0.53791	1.28337
0.01343	0.54294	0.53707	1.29092
0.01254	0.54486	0.53597	1.30171
0.01143	0.54457	0.53474	1.30902
0.01049	0.54686	0.5339	1.31624
0.00956	0.54749	0.53147	1.33169
0.0084	0.54737	0.53071	1.33887
0.00754	0.54797	0.52973	1.34455
0.00644	0.54839	0.52877	1.35125
0.00543	0.54745	0.52757	1.35763
0.00457	0.54803	0.52671	1.36584
0.00332	0.54863	0.5255	1.37345
0.00245	0.551	0.52454	1.38025
0.00135	0.55061	0.52353	1.38687
0.000477028	0.55092	0.52274	1.39187
-0.000443804	0.55104	0.52154	1.3981
-0.00154	0.55093	0.52062	1.40414
-0.00256	0.55016	0.51977	1.41012
-0.00348	0.55213	0.51862	1.41673
-0.00463	0.55105	0.51746	1.42369
-0.00557	0.55189	0.51666	1.4325
-0.0064	0.55247	0.51577	1.43934
-0.00753	0.55102	0.51473	1.44682
-0.00855	0.55012	0.51381	1.45395
-0.00958	0.54879	0.51245	1.45783
-0.01046	0.5485	0.51156	1.46554
-0.01159	0.54688	0.51045	1.4736
-0.01241	0.54534	0.50966	1.47977
-0.01368	0.54181	0.50854	1.48777
-0.01448	0.54234	0.50763	1.49661
-0.01556	0.54153	0.50667	1.50358
-0.01649	0.54042	0.50565	1.51301
-0.01744	0.53876	0.50453	1.52008
-0.01865	0.53582	0.50352	1.52688
-0.01949	0.5354	0.50261	1.53391
-0.02056	0.53351	0.50176	1.5406
-0.02138	0.53295	0.50044	1.54718
-0.02241	0.53098	0.4996	1.5569
-0.02349	0.52925	0.49851	1.56448
-0.02442	0.52863	0.49748	1.56993
-0.0254	0.52713	0.49662	1.57692
-0.02645	0.52433	0.49565	1.58099
-0.02744	0.52191	0.49446	1.58587
-0.02851	0.51956	0.49359	1.59244
-0.02945	0.51771	0.49239	1.59957
-0.03053	0.51493	0.49159	1.6075
-0.03171	0.51112	0.49071	1.614
-0.03248	0.50904	0.48945	1.62035
-0.03367	0.50514	0.48879	1.6274
-0.03461	0.50296	0.48776	1.63285
-0.03554	0.49979	0.4866	1.63701
-0.03646	0.49635	0.48557	1.64475
-0.03757	0.49148	0.48473	1.65082
-0.03847	0.48843	0.48354	1.65604
-0.0394	0.48539	0.48253	1.66054
-0.04054	0.48086	0.48178	1.66765
-0.04132	0.47963	0.48071	1.67377
-0.04263	0.47374	0.47968	1.67721
-0.04343	0.47181	0.47879	1.6837
-0.04445	0.46797	0.47764	1.68894
-0.04564	0.4624	0.47642	1.69513
-0.04653	0.45984	0.4756	1.70348
-0.04758	0.45514	0.47468	1.7102
-0.04871	0.45041	0.47353	1.71715
-0.0496	0.44704	0.47256	1.7249
-0.05051	0.44367	0.47159	1.73235
-0.05132	0.44121	0.47059	1.74105
-0.05254	0.43517	0.4696	1.7478
-0.05348	0.43094	0.46861	1.75665
-0.05462	0.42417	0.46757	1.76643
-0.05546	0.42031	0.46648	1.772
-0.05644	0.41522	0.46558	1.78012
-0.05744	0.40948	0.46468	1.78395
-0.05841	0.40403	0.4637	1.78811
-0.05945	0.39814	0.46255	1.79294
-0.06043	0.39258	0.46162	1.79783
-0.06144	0.38644	0.4606	1.80395
-0.06248	0.38026	0.45972	1.8084
-0.06344	0.37544	0.4586	1.81225
-0.06458	0.36933	0.45736	1.81502
-0.06544	0.36487	0.45659	1.81924
-0.06649	0.35857	0.45582	1.8235
-0.06751	0.35189	0.45466	1.8285
-0.06859	0.34465	0.45344	1.83128
-0.06947	0.33951	0.45267	1.83756
-0.07063	0.3315	0.45166	1.84285
-0.07154	0.3254	0.4505	1.84848
-0.07258	0.31746	0.44968	1.85545
-0.07336	0.3117	0.4487	1.86228
-0.07439	0.30454	0.44756	1.86634
-0.07574	0.29439	0.44656	1.87283
-0.07637	0.29094	0.44574	1.87943
-0.07753	0.28299	0.44479	1.88529
-0.07854	0.27623	0.44354	1.88932
-0.07936	0.27053	0.44265	1.89635
-0.08046	0.26235	0.44166	1.90202
-0.08124	0.25707	0.44079	1.9096
-0.0826	0.24585	0.43971	1.91443
-0.08364	0.23715	0.43855	1.91919
-0.08461	0.22888	0.43763	1.92583
-0.08541	0.22253	0.43673	1.93385
-0.08643	0.21398	0.43562	1.93862
-0.08742	0.20552	0.43479	1.94334
-0.08861	0.19554	0.43373	1.94899
-0.08949	0.18862	0.43259	1.95301
-0.0907	0.17889	0.43181	1.96046
-0.09142	0.17342	0.43059	1.96805
-0.09243	0.16447	0.4296	1.97482
-0.09347	0.15576	0.42885	1.98086
-0.09447	0.14746	0.42771	1.98405
-0.09547	0.13897	0.42652	1.98746
-0.09652	0.12968	0.42562	1.99156
-0.09766	0.11873	0.42459	1.9932
-0.09831	0.1128	0.42385	1.99817
-0.09949	0.10175	0.42281	2.00224
-0.10045	0.09294	0.42167	2.00497
-0.10155	0.08247	0.42059	2.0079
-0.10271	0.07148	0.4197	2.01119
-0.10344	0.06444	0.41835	2.01373
-0.1044	0.05531	0.41747	2.01799
-0.10538	0.04578	0.41662	2.02182
-0.10644	0.03536	0.41562	2.027
-0.1077	0.02296	0.4147	2.03124
-0.10859	0.01412	0.41389	2.03671
-0.10957	0.00429	0.41265	2.04292
-0.11062	-0.00627	0.4116	2.04543
-0.11158	-0.01611	0.4107	2.04778
-0.11255	-0.02603	0.4095	2.05047
-0.11347	-0.03562	0.4087	2.0542
-0.11451	-0.04645	0.40769	2.05714
-0.11537	-0.05542	0.40671	2.06139
-0.11649	-0.06708	0.40555	2.06609
-0.11753	-0.07845	0.40451	2.06922
-0.11846	-0.08868	0.40363	2.07429
-0.11955	-0.09996	0.40269	2.07767
-0.12046	-0.10935	0.4019	2.08056
-0.1215	-0.12051	0.40058	2.08398
-0.12256	-0.13192	0.39956	2.08718
-0.12375	-0.14515	0.39859	2.09195
-0.12467	-0.15547	0.39767	2.09729
-0.12551	-0.16478	0.39669	2.10354
-0.12639	-0.17483	0.39571	2.11098
-0.12756	-0.18803	0.39461	2.11577
-0.1285	-0.19898	0.39379	2.12115
-0.12955	-0.21147	0.3926	2.12355
-0.13036	-0.22107	0.39176	2.12877
-0.13166	-0.23585	0.39072	2.13438
-0.13238	-0.2445	0.38948	2.13798
-0.13351	-0.25754	0.38862	2.1424
-0.13446	-0.26863	0.38774	2.14653
-0.13556	-0.2812	0.38668	2.14914
-0.13655	-0.29291	0.38568	2.1531
-0.13751	-0.30412	0.38472	2.15583
-0.13848	-0.3159	0.38356	2.15629
-0.13941	-0.3275	0.38249	2.15631
-0.14057	-0.34196	0.38141	2.15513
-0.14139	-0.35232	0.3807	2.15712
-0.14232	-0.36395	0.37948	2.1582
-0.14375	-0.38088	0.37869	2.1647
-0.14444	-0.38981	0.37759	2.1671
-0.14558	-0.40337	0.37653	2.16867
-0.14655	-0.41516	0.37633	2.17872
-0.1475	-0.42649	0.37486	2.17809
-0.14858	-0.43973	0.37366	2.17735
-0.14952	-0.45127	0.37261	2.17939
-0.15055	-0.46368	0.37171	2.1829
-0.15161	-0.47606	0.37058	2.18315
-0.15239	-0.48568	0.36961	2.18195
-0.15342	-0.49816	0.36869	2.18118
-0.15457	-0.51181	0.36773	2.17866
-0.1557	-0.52648	0.3667	2.17501
-0.15659	-0.5395	0.36579	2.17399
-0.15749	-0.55268	0.36462	2.17566
-0.15845	-0.56564	0.36382	2.18166
-0.15938	-0.57825	0.36266	2.18399
-0.16056	-0.59325	0.36172	2.1887
-0.16142	-0.60457	0.36068	2.19293
-0.16247	-0.61722	0.35968	2.19728
-0.16364	-0.63066	0.35868	2.20024
-0.16449	-0.64164	0.35771	2.20674
-0.16532	-0.65305	0.35681	2.21008
-0.16651	-0.66882	0.35569	2.21265
-0.16755	-0.68219	0.35455	2.21373
-0.16863	-0.6955	0.35372	2.21877
-0.16955	-0.707	0.35272	2.22325
-0.17048	-0.71956	0.35155	2.22561
-0.17156	-0.73453	0.35068	2.22877
-0.17249	-0.74785	0.34969	2.23038
-0.17344	-0.76046	0.34874	2.22926
-0.17447	-0.77425	0.3477	2.22834
-0.17538	-0.78599	0.34667	2.22631
-0.17628	-0.79652	0.34551	2.22427
-0.17744	-0.81077	0.34479	2.22602
-0.17845	-0.82451	0.3436	2.22452
-0.17927	-0.83591	0.3427	2.22458
-0.18025	-0.84815	0.3416	2.22274
-0.18144	-0.86315	0.34067	2.22419
-0.18239	-0.87635	0.33939	2.22465
-0.18344	-0.89129	0.33868	2.23034
-0.18445	-0.90529	0.3377	2.23277
-0.18543	-0.91847	0.33663	2.23597
-0.18654	-0.93423	0.33591	2.24177
-0.18725	-0.94366	0.33466	2.24299
-0.18831	-0.95885	0.33372	2.24517
-0.1895	-0.9748	0.33273	2.24791
-0.1905	-0.98851	0.33174	2.2505
-0.19152	-1.00235	0.33074	2.25288
-0.19249	-1.01492	0.32969	2.24969
-0.19333	-1.02642	0.3289	2.24581
-0.19446	-1.04211	0.32755	2.24064
-0.19544	-1.05703	0.32689	2.23938
-0.19655	-1.07199	0.32576	2.23638
-0.19739	-1.08269	0.32489	2.23694
-0.19842	-1.09589	0.32383	2.23495
-0.19935	-1.10819	0.32238	2.23316
-0.20026	-1.1193	0.32183	2.23469
-0.20131	-1.13407	0.32047	2.23155
-0.20241	-1.14936	0.31982	2.2348
-0.20349	-1.16401	0.31899	2.23439
-0.2045	-1.1789	0.31758	2.23433
-0.20541	-1.19117	0.31679	2.23744
-0.20662	-1.20793	0.31595	2.23996
-0.2075	-1.22308	0.31451	2.24097
-0.20843	-1.23498	0.31377	2.24266
-0.20959	-1.25017	0.31292	2.24391
-0.21048	-1.26532	0.31165	2.24284
-0.21164	-1.28023	0.31074	2.24308
-0.21236	-1.29068	0.30964	2.24187
-0.21343	-1.3034	0.30866	2.24353
-0.21441	-1.3146	0.30782	2.24516
-0.21544	-1.32665	0.30672	2.24458
-0.21636	-1.33983	0.30579	2.24488
-0.21751	-1.35574	0.3047	2.24563
-0.21824	-1.36584	0.30379	2.24581
-0.21946	-1.38226	0.30283	2.2467
-0.22047	-1.39685	0.30161	2.24491
-0.22162	-1.41268	0.30072	2.24406
-0.22224	-1.4194	0.29969	2.24177
-0.22346	-1.43509	0.29875	2.24165
-0.22439	-1.44812	0.29774	2.24119
-0.22537	-1.46197	0.29673	2.24156
-0.22647	-1.48274	0.29561	2.23756
-0.22723	-1.49632	0.29473	2.23651
-0.22842	-1.51258	0.29356	2.23415
-0.22947	-1.52313	0.29275	2.23371
-0.23023	-1.53291	0.29181	2.2324
-0.23141	-1.54913	0.29086	2.23257
-0.23248	-1.56318	0.28975	2.22997
-0.23362	-1.57535	0.28892	2.228
-0.23437	-1.58852	0.28774	2.22502
-0.23532	-1.6025	0.28693	2.22258
-0.23657	-1.62215	0.28564	2.21905
-0.23762	-1.63732	0.28471	2.21896
-0.23849	-1.64358	0.2837	2.21798
-0.23953	-1.66127	0.28281	2.21704
-0.24042	-1.67668	0.28143	2.21238
-0.24115	-1.68796	0.28074	2.21181
-0.24242	-1.70622	0.27952	2.21051
-0.24337	-1.71654	0.27852	2.2111
-0.2445	-1.73301	0.27771	2.21392
-0.24543	-1.74854	0.27689	2.21657
-0.24651	-1.76247	0.27581	2.21612
-0.24764	-1.774	0.27459	2.21388
-0.2485	-1.78384	0.27389	2.21038
-0.24949	-1.79806	0.27305	2.20897
-0.2504	-1.81053	0.27165	2.20205
-0.25126	-1.82427	0.27086	2.1995
-0.25239	-1.83898	0.26968	2.19582
-0.25331	-1.85113	0.26867	2.19491
-0.2545	-1.86719	0.26755	2.19354
-0.2551	-1.87463	0.26689	2.19489
-0.25629	-1.89102	0.26574	2.19222
-0.2574	-1.90578	0.26458	2.18982
-0.2585	-1.91979	0.26365	2.1893
-0.25946	-1.93331	0.26264	2.18688
-0.26037	-1.94544	0.26167	2.18514
-0.26142	-1.95691	0.26059	2.18141
-0.26255	-1.97371	0.25981	2.18242
-0.26354	-1.98929	0.25884	2.17997
-0.26445	-2.00115	0.25776	2.17527
-0.26521	-2.01164	0.25671	2.1688
-0.26632	-2.02719	0.2556	2.16351
-0.26745	-2.04091	0.25469	2.1603
-0.26836	-2.05316	0.25368	2.1566
-0.26941	-2.07077	0.25283	2.15475
-0.27016	-2.08467	0.25168	2.15074
-0.27145	-2.1001	0.25069	2.14704
-0.27223	-2.10981	0.2499	2.14469
-0.2732	-2.12589	0.24872	2.13778
-0.27425	-2.14128	0.2476	2.13319
-0.27551	-2.15579	0.24673	2.13223
-0.27642	-2.1702	0.24573	2.13181
-0.27753	-2.18705	0.2447	2.13302
-0.27852	-2.20258	0.24384	2.13264
-0.27948	-2.21522	0.24272	2.13038
-0.28027	-2.22387	0.2417	2.12935
-0.28132	-2.24195	0.24075	2.12781
-0.28252	-2.25923	0.23969	2.12591
-0.2834	-2.27133	0.23872	2.12187
-0.28441	-2.28653	0.23767	2.11617
-0.2854	-2.29952	0.23671	2.11009
-0.28636	-2.31332	0.23574	2.10702
-0.28757	-2.32889	0.23485	2.10536
-0.28829	-2.33805	0.23395	2.10197
-0.28953	-2.35339	0.23291	2.09848
-0.29042	-2.36666	0.23169	2.09357
-0.29138	-2.38164	0.23073	2.08894
-0.29239	-2.39778	0.22981	2.08518
-0.29351	-2.41204	0.22873	2.08093
-0.29432	-2.41897	0.22781	2.07845
-0.29542	-2.4323	0.22671	2.07568
-0.29626	-2.44479	0.22556	2.07365
-0.29742	-2.46207	0.22468	2.07192
-0.29841	-2.47333	0.2238	2.0699
-0.29952	-2.48835	0.22287	2.0654
-0.3006	-2.50631	0.2219	2.05958
-0.30173	-2.52431	0.22086	2.0538
-0.30237	-2.53118	0.21968	2.04882
-0.30337	-2.54157	0.21866	2.04417
-0.30446	-2.55192	0.21778	2.04192
-0.30522	-2.55756	0.21669	2.03964
-0.30668	-2.57455	0.21573	2.0378
-0.30722	-2.58282	0.21484	2.03508
-0.30836	-2.60162	0.21363	2.02866
-0.30936	-2.62268	0.21263	2.02278
-0.31023	-2.63626	0.21192	2.01765
-0.31158	-2.65309	0.21099	2.01271
-0.31225	-2.65675	0.20978	2.00794
-0.31338	-2.67025	0.20874	2.00474
-0.31455	-2.68639	0.2077	2.00031
-0.3153	-2.696	0.20671	1.99839
-0.31641	-2.71242	0.20573	1.99416
-0.31746	-2.72441	0.20475	1.99163
-0.31839	-2.73727	0.20378	1.98937
-0.31946	-2.75447	0.20266	1.98771
-0.32053	-2.77296	0.20176	1.98757
-0.32147	-2.7895	0.20091	1.98521
-0.32243	-2.80361	0.19977	1.98099
-0.32355	-2.82213	0.19858	1.97664
-0.32419	-2.83525	0.1976	1.97591
-0.32531	-2.85047	0.19678	1.97403
-0.32652	-2.86846	0.19563	1.96796
-0.32741	-2.88088	0.19479	1.96477
-0.32846	-2.89268	0.19372	1.95809
-0.32933	-2.90139	0.19275	1.95184
-0.33031	-2.9092	0.19188	1.94705
-0.33135	-2.91911	0.19072	1.94172
-0.33238	-2.93183	0.18958	1.93673
-0.33343	-2.94558	0.18875	1.93299
-0.33416	-2.95294	0.18784	1.92842
-0.33546	-2.96805	0.18662	1.9219
-0.33633	-2.98183	0.18571	1.91688
-0.33735	-2.99642	0.18478	1.91243
-0.33832	-3.00846	0.18368	1.90551
-0.33944	-3.0253	0.18288	1.90222
-0.34038	-3.03795	0.18155	1.89542
-0.34132	-3.05359	0.1809	1.89106
-0.34249	-3.07402	0.17976	1.88302
-0.34332	-3.08664	0.17884	1.87718
-0.34448	-3.1086	0.17764	1.87016
-0.34541	-3.12495	0.17685	1.86619
-0.3465	-3.14383	0.17583	1.86026
-0.34726	-3.15243	0.17497	1.85682
-0.34845	-3.15941	0.17386	1.8501
-0.34932	-3.16405	0.17299	1.8459
-0.35024	-3.17327	0.17157	1.83873
-0.35136	-3.18402	0.17075	1.83582
-0.3523	-3.19427	0.16971	1.83243
-0.35349	-3.20812	0.16878	1.82916
-0.35443	-3.22245	0.16761	1.82462
-0.35528	-3.2315	0.16665	1.82068
-0.35638	-3.25026	0.1658	1.81822
-0.35738	-3.2799	0.1647	1.81316
-0.35838	-3.29616	0.16386	1.80938
-0.3593	-3.30746	0.16281	1.80418
-0.36019	-3.31437	0.16183	1.79839
-0.36142	-3.32776	0.16071	1.79076
-0.36244	-3.34689	0.15974	1.78596
-0.36343	-3.36251	0.15873	1.78031
-0.36434	-3.37528	0.15774	1.77537
-0.36523	-3.38257	0.15663	1.77029
-0.36622	-3.38946	0.15579	1.76735
-0.36706	-3.39336	0.15476	1.7638
-0.36817	-3.40161	0.15392	1.76152
-0.36917	-3.41612	0.15273	1.75623
-0.37042	-3.43383	0.15164	1.74951
-0.37131	-3.44933	0.1507	1.74323
-0.37207	-3.46257	0.14981	1.738
-0.37318	-3.47887	0.14877	1.73208
-0.37419	-3.49533	0.14775	1.72602
-0.37556	-3.51398	0.14665	1.7183
-0.37648	-3.52856	0.14573	1.71223
-0.37735	-3.54041	0.1446	1.70537
-0.37849	-3.56063	0.1438	1.69968
-0.37905	-3.57078	0.14276	1.69224
-0.3803	-3.59106	0.14183	1.68656
-0.38123	-3.60366	0.1407	1.67927
-0.38213	-3.60628	0.13979	1.67453
-0.38326	-3.61342	0.13882	1.67119
-0.38431	-3.63939	0.13789	1.66851
-0.38532	-3.65215	0.13686	1.66513
-0.3863	-3.65649	0.13584	1.66317
-0.38726	-3.66241	0.13469	1.65945
-0.38827	-3.68514	0.13379	1.65297
-0.38924	-3.70965	0.1329	1.64179
-0.39034	-3.7225	0.13161	1.6317
-0.39162	-3.74321	0.13072	1.63041
-0.39246	-3.7562	0.12995	1.6348
-0.39336	-3.74959	0.12886	1.63096
-0.39441	-3.76518	0.12793	1.61753
-0.39534	-3.77927	0.12677	1.60587
-0.39635	-3.79519	0.12572	1.60524
-0.39745	-3.81746	0.12486	1.60533
-0.39862	-3.84194	0.12388	1.59273
-0.39946	-3.85688	0.12275	1.58398
-0.40042	-3.87211	0.12163	1.58527
-0.40137	-3.89099	0.12073	1.57452
-0.40246	-3.90078	0.11981	1.56712
-0.40321	-3.90947	0.1189	1.57172
-0.40441	-3.9227	0.11789	1.56055
-0.40528	-3.92876	0.1168	1.55297
-0.40635	-3.94639	0.11591	1.55226
-0.40731	-3.95343	0.115	1.5366
-0.40846	-3.97112	0.11389	1.53482
-0.40932	-3.98378	0.11307	1.52808
-0.41039	-3.99978	0.11188	1.51973
-0.41133	-4.01661	0.11082	1.51547
-0.41235	-4.03033	0.1099	1.50284
-0.41329	-4.04052	0.10882	1.50231
-0.41433	-4.05625	0.10772	1.49026
-0.41518	-4.06689	0.10699	1.49274
-0.41638	-4.08457	0.10582	1.47726
-0.41734	-4.09511	0.10481	1.47542
-0.41839	-4.10319	0.10358	1.46539
-0.41938	-4.11198	0.10251	1.46318
-0.42048	-4.1242	0.10187	1.45348
-0.42136	-4.13486	0.10072	1.45239
-0.4225	-4.15247	0.10009	1.44557
-0.42335	-4.16635	0.09913	1.44403
-0.42431	-4.17238	0.09793	1.42725
-0.42544	-4.18326	0.09678	1.42534
-0.42622	-4.19457	0.09571	1.41896
-0.4275	-4.21369	0.09489	1.41376
-0.4281	-4.22134	0.0939	1.40774
-0.42917	-4.23034	0.09283	1.4008
-0.43017	-4.25208	0.09182	1.39913
-0.43118	-4.26538	0.09072	1.38599
-0.43231	-4.27497	0.08997	1.38482
-0.43321	-4.29745	0.08863	1.37861
-0.43424	-4.32118	0.08785	1.36878
-0.43527	-4.33667	0.0868	1.36682
-0.43628	-4.35512	0.08595	1.36243
-0.43714	-4.38032	0.08486	1.35457
-0.43825	-4.39942	0.08369	1.35085
-0.43933	-4.40559	0.08285	1.34589
-0.44015	-4.40842	0.08183	1.33798
-0.44134	-4.42118	0.08093	1.33273
-0.44212	-4.42806	0.0799	1.32563
-0.44324	-4.44144	0.07877	1.31752
-0.44441	-4.45766	0.07784	1.31219
-0.44532	-4.46268	0.07651	1.30281
-0.44634	-4.47123	0.07581	1.29373
-0.44727	-4.48509	0.07513	1.28869
-0.44824	-4.49238	0.07403	1.28
-0.44929	-4.49896	0.07265	1.26651
-0.45023	-4.51536	0.07199	1.26412
-0.45106	-4.53623	0.07076	1.25751
-0.45226	-4.55049	0.07003	1.25027
-0.45303	-4.56484	0.06883	1.2455
-0.45413	-4.58543	0.0678	1.24255
-0.45523	-4.60254	0.06662	1.23809
-0.45612	-4.61274	0.06573	1.23075
-0.45725	-4.62484	0.06475	1.22474
-0.45815	-4.63188	0.06391	1.22148
-0.45909	-4.64439	0.06303	1.2158
-0.46025	-4.66137	0.06178	1.20627
-0.46129	-4.67732	0.06098	1.20124
-0.46215	-4.68577	0.05968	1.19141
-0.46328	-4.70293	0.05901	1.18703
-0.46416	-4.71608	0.058	1.17967
-0.46517	-4.7239	0.0568	1.16973
-0.46635	-4.74314	0.05577	1.16337
-0.46724	-4.75678	0.05481	1.15438
-0.46814	-4.77442	0.05393	1.14919
-0.46928	-4.79287	0.05293	1.14504
-0.4702	-4.80703	0.05191	1.13751
-0.47134	-4.82461	0.05081	1.13094
-0.47223	-4.83217	0.04973	1.12212
-0.47324	-4.85098	0.04883	1.11742
-0.47438	-4.8734	0.0478	1.11026
-0.47522	-4.89018	0.0465	1.10263
-0.47613	-4.89573	0.04592	1.09993
-0.47728	-4.90311	0.04481	1.09094
-0.47835	-4.90711	0.04375	1.08562
-0.47922	-4.91101	0.04287	1.07636
-0.47998	-4.90853	0.04183	1.06996
-0.48133	-4.92419	0.04079	1.06241
-0.48206	-4.95014	0.03985	1.05694
-0.48303	-4.95899	0.03877	1.05125
-0.48431	-4.98261	0.03801	1.04427
-0.48526	-4.99822	0.0367	1.03766
-0.48634	-5.02342	0.03583	1.03128
-0.48724	-5.04464	0.0348	1.0255
-0.48823	-5.06132	0.03396	1.01809
-0.48915	-5.0735	0.0328	1.01
-0.49017	-5.07995	0.03196	1.00494
-0.49107	-5.08554	0.03093	1.00073
-0.49218	-5.09754	0.02972	0.99171
-0.49318	-5.10299	0.02877	0.98617
-0.49404	-5.10255	0.02771	0.97803
-0.49516	-5.11148	0.02678	0.97338
-0.4963	-5.12624	0.02586	0.96409
-0.49716	-5.14152	0.02481	0.95693
-0.49821	-5.15776	0.02386	0.9504
-0.49878	-5.1706	0.02281	0.94095
-0.4994	-5.18171	0.02182	0.93224
		0.02073	0.92359
		0.01993	0.91777
		0.01897	0.91093
		0.01792	0.90344
		0.01663	0.8959
		0.01596	0.89036
		0.01487	0.88281
		0.01382	0.87414
--	--	0.01275	0.86559
--	--	0.01188	0.85989
	0	0.01081	0.85153
	0	0.00969	0.84241
	0	0.00894	0.8379
	0	0.00767	0.82822
	0	0.0066	0.82226
	0	0.00579	0.81716
	0	0.00478	0.81153
	0	0.00382	0.80536
	0	0.0029	0.80041
	0	0.00175	0.79287
	0	0.000965071	0.78845
	0	0.000431371	0.7823
	0
	0
	0
	0
	0
	0
	0
	0
	0
	0
	0
	0
	0
	0
	0
	0	--	--
	0
	0
	0
	0
	0
	0
	0
	0
	0
	0
	0
	0
	0
	0
	0
	0
	0
	0
	0
	0
	0
	0
	0
	0
	0
	0
	0
	0
	0
	0
	0
	0
	0
	0
	0
	0
	0
	0
	0
	0
	0
	0
	0
	0
	0
	0
	0
	0
	0
	0
	0
	0
	0
	0
	0
	0
	0
	0
	0
	0
	0
	0
	0
	0
	0
	0
	0
	0
	0
	0
	0
	0
	0
	0
	0
	0
	0
	0
	0
	0
	0
	0
	0
	0
	0
	0
	0
	0
	0
	0
	0
	0
	0
	0
	0
	0
	0
	0
	0
	0
	0
	0
	0
	0
	0
	0
	0
	0
	0
	0
	0
	0
	0
	0
	0
	0
	0
	0
	0
	0
	0
	0
	0
	0
	0
	0
	0
	0
	0
	0
	0
	0
	0
	0
	0
	0
	0
	0
	0
	0
	0
	0
	0
	0
	0
	0
	0
	0
	0
	0
	0
	0
	0
	0
	0
	0
	0
	0
	0
	0
	0
	0
	0
	0
	0
	0
	0
	0
	0
	0
	0
	0
	0
	0
	0
	0
	0
	0
	0
	0
	0
	0
	0
	0
	0
	0
	0
	0
	0
	0
	0
	0
	0
	0
	0
	0
	0
	0
	0
	0
	0
	0
	0
	0
	0
	0
	0
	0
	0
	0
	0
	0
	0
	0
	0
	0
	0
	0
	0
	0
	0
	0
	0
	0
	0
	0
	0
	0
	0
	0
	0
	0
	0
	0
	0
	0
	0
	0
	0
	0
	0
	0
	0
	0
	0
	0
	0
	0
	0
	0
	0
	0
	0
	0
	0
	0
	0
	0
	0
	0
	0
	0
	0
	0
	0
	0
	0
	0
	0
	0
	0
	0
	0
	0
	0
	0
	0
	0
	0
	0
	0
	0
	0
	0
	0
	0
	0
	0
	0
	0
	0
	0
	0
	0
	0
	0
	0
	0
	0
	0
	0
	0
	0
	0
	0
	0
	0
	0
	0
	0
	0
	0
	0
	0
	0
	0
	0
	0
	0
	0
	0
	0
	0
	0
	0
	0
	0
	0
	0
	0
	0
	0
	0
	0
	0
	0
	0
	0
	0
	0
	0
	0
	0
	0
	0
	0
	0
	0
	0
	0
	0
	0
	0
	0
	0
	0
	0
	0
	0
	0
	0
	0
	0
	0
	0
	0
	0
	0
	0
	0
	0
	0

## Sheet: Figure S11
Figure S11a											Figure S11b
Time (h)	W/O	0.16 m/s	0.34 m/s	0.56 m/s	0.77 m/s						Time (h)	W/O	0.16 m/s	0.34 m/s	0.56 m/s	0.77 m/s
0	0	0	0	0	0						0	0	0	0	0	0
1.5	1.72672	3.21632	4.42624	5.13152	5.64224						1.5	1.0944	1.9152	2.0672	2.15536	2.26176
3	2.40194	6.36735	7.51824	8.4913	10.1466						3	1.46905	2.66204	2.76676	2.8618	3.01476
4.5	2.97974	10.3886	10.9295	11.9478	14.0223						4.5	1.85306	3.1236	3.1867	3.3221	3.51899

[truncated: 14 more sheets: Figure S15, Figure S16, Figure S19, Figure S20, Figure S21, Figure S22, Figure S23, Figure S25, Figure S26, Figure S27, Figure S28, Figure S29, Figure S36, Figure S40]
